# Supplementary material for: Standardized phylogenetic and molecular evolutionary analysis applied to species across the microbial tree of life
Source: Sci Rep. 2020 Feb 3;10:1723. doi: 10.1038/s41598-020-58356-1 (PMC6997174; doi:10.1038/s41598-020-58356-1)
Supplement: Supplementary file 2 — Supplementary Tables S1-S9, . [file 41598_2020_58356_MOESM2_ESM.xlsx]

## Sheet: Supplementary Table S1
Table S1: List of 35 fully sequenced Escherichia and Shigella genomes with their assembly id.
Assembly ID	Organism Name
GCA_000006925.2	Shigella flexneri 2a str. 301
GCA_000007405.1	Shigella flexneri 2a str. 2457T
GCA_000008865.1	Escherichia coli O157:H7 str. Sakai DNA
GCA_000009565.2	Escherichia coli BL21(DE3)
GCA_000010245.1	Escherichia coli str. K-12 substr. W3110 DNA
GCA_000010385.1	Escherichia coli SE11 DNA
GCA_000010745.1	Escherichia coli O103:H2 str. 12009 DNA
GCA_000010765.1	Escherichia coli O111:H- str. 11128 DNA
GCA_000012005.1	Shigella dysenteriae Sd197
GCA_000012025.1	Shigella boydii Sb227
GCA_000013265.1	Escherichia coli UTI89
GCA_000013305.1	Escherichia coli 536
GCA_000014845.1	Escherichia coli APEC O1
GCA_000017745.1	Escherichia coli E24377A
GCA_000017985.1	Escherichia coli B str. REL606
GCA_000019425.1	Escherichia coli str. K12 substr. DH10B
GCA_000019645.1	Escherichia coli SMS-3-5
GCA_000021125.1	Escherichia coli O157:H7 str. EC4115
GCA_000022225.1	Escherichia coli O157:H7 str. TW14359
GCA_000022345.1	Escherichia coli BW2952
GCA_000026225.1	Escherichia fergusonii ATCC 35469 chromosome
GCA_000026245.1	Escherichia coli 55989 chromosome
GCA_000026265.1	Escherichia coli IAI1
GCA_000026285.1	Escherichia coli S88 chromosome
GCA_000026325.2	Escherichia coli UMN026 chromosome
GCA_000026345.1	Escherichia coli IAI39 chromosome
GCA_000026545.1	Escherichia coli 0127:H6 E2348/69 complete genome
GCA_000027125.1	Escherichia coli 042 complete genome
GCA_000091005.1	Escherichia coli O26:H11 str. 11368 DNA
GCA_000092525.1	Shigella sonnei Ss046
GCA_000183345.1	Escherichia coli O83:H1 str. NRG 857C
GCA_000284495.1	Escherichia coli LF82 chromosome
GCA_000725265.1	Escherichia coli B7A
GCA_000732965.1	Escherichia coli O157:H7 str. EDL933
GCA_001544635.1	Escherichia coli str. K-12 substr. MG1655

## Sheet: Supplementary Table S2
Table S2: List of 676 genomes of Escherichia, Shigella, and Salmonella with their assembly id.
Assembly ID	Organism Name	Genome status
GCA_000007405.1	Shigella flexneri 2a str. 2457T	Complete/Fully sequenced genomes
GCA_000007545.1	Salmonella enterica subsp. enterica serovar Typhi Ty2	Complete/Fully sequenced genomes
GCA_000008105.1	Salmonella enterica subsp. enterica serovar Choleraesuis str. SC-B67	Complete/Fully sequenced genomes
GCA_000008865.1	Escherichia coli O157:H7 str. Sakai DNA	Complete/Fully sequenced genomes
GCA_000009505.1	Salmonella enterica subsp. enterica serovar Enteritidis str. P125109 complete genome	Complete/Fully sequenced genomes
GCA_000009525.1	Salmonella enterica subsp. enterica serovar Gallinarum str. 287/91 complete genome	Complete/Fully sequenced genomes
GCA_000009565.2	Escherichia coli BL21(DE3)	Complete/Fully sequenced genomes
GCA_000010245.1	Escherichia coli str. K-12 substr. W3110 DNA	Complete/Fully sequenced genomes
GCA_000010385.1	Escherichia coli SE11 DNA	Complete/Fully sequenced genomes
GCA_000010485.1	Escherichia coli SE15 DNA	Complete/Fully sequenced genomes
GCA_000010745.1	Escherichia coli O103:H2 str. 12009 DNA	Complete/Fully sequenced genomes
GCA_000010765.1	Escherichia coli O111:H- str. 11128 DNA	Complete/Fully sequenced genomes
GCA_000011885.1	Salmonella enterica subsp. enterica serovar Paratyphi A str. ATCC 9150	Complete/Fully sequenced genomes
GCA_000012005.1	Shigella dysenteriae Sd197	Complete/Fully sequenced genomes
GCA_000012025.1	Shigella boydii Sb227	Complete/Fully sequenced genomes
GCA_000013265.1	Escherichia coli UTI89	Complete/Fully sequenced genomes
GCA_000013305.1	Escherichia coli 536	Complete/Fully sequenced genomes
GCA_000013585.1	Shigella flexneri 5 str. 8401	Complete/Fully sequenced genomes
GCA_000014845.1	Escherichia coli APEC O1	Complete/Fully sequenced genomes
GCA_000016045.1	Salmonella enterica subsp. enterica serovar Newport str. SL254	Complete/Fully sequenced genomes
GCA_000017745.1	Escherichia coli E24377A	Complete/Fully sequenced genomes
GCA_000017765.1	Escherichia coli HS	Complete/Fully sequenced genomes
GCA_000017985.1	Escherichia coli B str. REL606	Complete/Fully sequenced genomes
GCA_000018385.1	Salmonella enterica subsp. enterica serovar Paratyphi C strain RKS4594	Complete/Fully sequenced genomes
GCA_000018625.1	Salmonella enterica subsp. arizonae serovar 62:z4,z23:--	Complete/Fully sequenced genomes
GCA_000018705.1	Salmonella enterica subsp. enterica serovar Paratyphi B str. SPB7	Complete/Fully sequenced genomes
GCA_000019385.1	Escherichia coli ATCC 8739	Complete/Fully sequenced genomes
GCA_000019425.1	Escherichia coli str. K12 substr. DH10B	Complete/Fully sequenced genomes
GCA_000019645.1	Escherichia coli SMS-3-5	Complete/Fully sequenced genomes
GCA_000020185.1	Shigella boydii CDC 3083-94	Complete/Fully sequenced genomes
GCA_000020705.1	Salmonella enterica subsp. enterica serovar Heidelberg str. SL476	Complete/Fully sequenced genomes
GCA_000020745.1	Salmonella enterica subsp. enterica serovar Schwarzengrund str. CVM19633	Complete/Fully sequenced genomes
GCA_000020885.1	Salmonella enterica subsp. enterica serovar Agona str. SL483	Complete/Fully sequenced genomes
GCA_000020925.1	Salmonella enterica subsp. enterica serovar Dublin str. CT_02021853	Complete/Fully sequenced genomes
GCA_000021125.1	Escherichia coli O157:H7 str. EC4115	Complete/Fully sequenced genomes
GCA_000022165.1	Salmonella enterica subsp. enterica serovar Typhimurium str. 14028S	Complete/Fully sequenced genomes
GCA_000022225.1	Escherichia coli O157:H7 str. TW14359	Complete/Fully sequenced genomes
GCA_000022245.1	Shigella flexneri 2002017	Complete/Fully sequenced genomes
GCA_000022345.1	Escherichia coli BW2952	Complete/Fully sequenced genomes
GCA_000022665.2	Escherichia coli BL21(DE3)	Complete/Fully sequenced genomes
GCA_000023365.1	Escherichia coli DH1	Complete/Fully sequenced genomes
GCA_000023665.1	Escherichia coli 'BL21-Gold(DE3)pLysS AG'	Complete/Fully sequenced genomes
GCA_000025165.1	Escherichia coli O55:H7 str. CB9615	Complete/Fully sequenced genomes
GCA_000025745.1	Escherichia coli IHE3034	Complete/Fully sequenced genomes
GCA_000026225.1	Escherichia fergusonii ATCC 35469 chromosome	Complete/Fully sequenced genomes
GCA_000026245.1	Escherichia coli 55989 chromosome	Complete/Fully sequenced genomes
GCA_000026265.1	Escherichia coli IAI1 chromosome	Complete/Fully sequenced genomes
GCA_000026285.1	Escherichia coli S88 chromosome	Complete/Fully sequenced genomes
GCA_000026345.1	Escherichia coli IAI39 chromosome	Complete/Fully sequenced genomes
GCA_000026545.1	Escherichia coli 0127:H6 E2348/69 complete genome, strain E2348/69	Complete/Fully sequenced genomes
GCA_000026565.1	Salmonella enterica subsp. enterica serovar Paratyphi A str. AKU_12601 complete genome, strain AKU_12601	Complete/Fully sequenced genomes
GCA_000027025.1	Salmonella enterica subsp. enterica serovar Typhimurium str. D23580 complete genome	Complete/Fully sequenced genomes
GCA_000027125.1	Escherichia coli 042 complete genome	Complete/Fully sequenced genomes
GCA_000091005.1	Escherichia coli O26:H11 str. 11368 DNA	Complete/Fully sequenced genomes
GCA_000092525.1	Shigella sonnei Ss046	Complete/Fully sequenced genomes
GCA_000147855.3	Escherichia coli KO11	Complete/Fully sequenced genomes
GCA_000148365.1	Escherichia coli ABU 83972	Complete/Fully sequenced genomes
GCA_000148605.1	Escherichia coli UM146	Complete/Fully sequenced genomes
GCA_000183345.1	Escherichia coli O83:H1 str. NRG 857C	Complete/Fully sequenced genomes
GCA_000184185.1	Escherichia coli W	Complete/Fully sequenced genomes
GCA_000188735.1	Salmonella enterica subsp. enterica serovar Typhimurium str. ST4/74	Complete/Fully sequenced genomes
GCA_000188955.5	Salmonella enterica subsp. enterica serovar Montevideo str. 507440-20	Complete/Fully sequenced genomes
GCA_000195995.1	Salmonella enterica subsp. enterica serovar Typhi str. CT18, complete chromosome	Complete/Fully sequenced genomes
GCA_000210475.1	Escherichia coli ETEC H10407	Complete/Fully sequenced genomes
GCA_000210855.2	Salmonella enterica subsp. enterica serovar Typhimurium SL1344 complete genome	Complete/Fully sequenced genomes
GCA_000212715.2	Escherichia coli UMNK88	Complete/Fully sequenced genomes
GCA_000213635.1	Salmonella enterica subsp. enterica serovar Typhimurium str. UK-1	Complete/Fully sequenced genomes
GCA_000219515.3	Escherichia coli PCN033	Complete/Fully sequenced genomes
GCA_000227625.1	Escherichia coli O7:K1 str. CE10	Complete/Fully sequenced genomes
GCA_000233875.1	Escherichia coli str. 'clone D i2'	Complete/Fully sequenced genomes
GCA_000233895.1	Escherichia coli str. 'clone D i14'	Complete/Fully sequenced genomes
GCA_000235545.1	Salmonella enterica subsp. enterica serovar Gallinarum/pullorum str. RKS5078	Complete/Fully sequenced genomes
GCA_000245515.1	Escherichia coli O55:H7 str. RM12579	Complete/Fully sequenced genomes
GCA_000245535.1	Salmonella enterica subsp. enterica serovar Typhi str. P-stx-12	Complete/Fully sequenced genomes
GCA_000252875.1	Salmonella enterica subsp. enterica serovar Typhimurium str. 798	Complete/Fully sequenced genomes
GCA_000252995.1	Salmonella bongori NCTC 12419, culture collection SGSC SARC11	Complete/Fully sequenced genomes
GCA_000257275.1	Escherichia coli P12b	Complete/Fully sequenced genomes
GCA_000258025.1	Escherichia coli KO11FL	Complete/Fully sequenced genomes
GCA_000258145.1	Escherichia coli W	Complete/Fully sequenced genomes
GCA_000258365.1	Salmonella enterica subsp. enterica serovar Heidelberg str. B182	Complete/Fully sequenced genomes
GCA_000262125.1	Escherichia coli Xuzhou21	Complete/Fully sequenced genomes
GCA_000270105.1	Escherichia coli DH1 (ME8569) DNA	Complete/Fully sequenced genomes
GCA_000271885.2	Salmonella enterica subsp. enterica serovar Newport str. Levine 1	Complete/Fully sequenced genomes
GCA_000271905.2	Salmonella enterica subsp. enterica serovar Newport str. Levine 15	Complete/Fully sequenced genomes
GCA_000272715.3	Salmonella enterica subsp. enterica serovar Newport str. CVM 21550	Complete/Fully sequenced genomes
GCA_000272735.3	Salmonella enterica subsp. enterica serovar Newport str. CVM 22513	Complete/Fully sequenced genomes
GCA_000272755.3	Salmonella enterica subsp. enterica serovar Newport str. CVM 21538	Complete/Fully sequenced genomes
GCA_000272775.3	Salmonella enterica subsp. enterica serovar Newport str. CVM 22425	Complete/Fully sequenced genomes
GCA_000272795.2	Salmonella enterica subsp. enterica serovar Newport str. CVM 21554	Complete/Fully sequenced genomes
GCA_000272815.2	Salmonella enterica subsp. enterica serovar Newport str. CVM N18486	Complete/Fully sequenced genomes
GCA_000272835.4	Salmonella enterica subsp. enterica serovar Newport str. CVM N1543	Complete/Fully sequenced genomes
GCA_000272895.3	Salmonella enterica subsp. enterica serovar Newport str. CVM 22462	Complete/Fully sequenced genomes
GCA_000280315.2	Salmonella enterica subsp. enterica serovar Enteritidis str. 77-1427	Complete/Fully sequenced genomes
GCA_000283715.1	Shigella sonnei 53G main chromosome	Complete/Fully sequenced genomes
GCA_000283735.1	Salmonella enterica subsp. enterica serovar Typhimurium str. T000240 DNA	Complete/Fully sequenced genomes
GCA_000284495.1	Escherichia coli LF82 chromosome, complete sequence	Complete/Fully sequenced genomes
GCA_000285655.3	Escherichia coli ST131 strain EC958 chromosome	Complete/Fully sequenced genomes
GCA_000299255.1	Escherichia coli O104:H4 str. 2009EL-2050	Complete/Fully sequenced genomes
GCA_000299455.1	Escherichia coli O104:H4 str. 2011C-3493	Complete/Fully sequenced genomes
GCA_000299475.1	Escherichia coli O104:H4 str. 2009EL-2071	Complete/Fully sequenced genomes
GCA_000329365.2	Salmonella enterica subsp. enterica serovar Enteritidis str. CDC_2010K_0968	Complete/Fully sequenced genomes
GCA_000330485.2	Salmonella enterica subsp. enterica serovar Pullorum str. ATCC 9120	Complete/Fully sequenced genomes
GCA_000332755.1	Escherichia coli APEC O78	Complete/Fully sequenced genomes
GCA_000335875.2	Salmonella enterica subsp. enterica serovar Enteritidis str. 18569	Complete/Fully sequenced genomes
GCA_000335995.2	Salmonella enterica subsp. enterica serovar Gallinarum str. 9184	Complete/Fully sequenced genomes
GCA_000341425.1	Salmonella enterica subsp. enterica serovar Javiana str. CFSAN001992	Complete/Fully sequenced genomes
GCA_000350185.1	Escherichia coli str. K-12 substr. MDS42 DNA	Complete/Fully sequenced genomes
GCA_000380325.1	Salmonella enterica subsp. enterica serovar Typhimurium str. U288	Complete/Fully sequenced genomes
GCA_000385905.1	Salmonella enterica subsp. enterica serovar Typhi str. Ty21a	Complete/Fully sequenced genomes
GCA_000430085.2	Salmonella enterica subsp. enterica serovar Heidelberg str. CFSAN002069	Complete/Fully sequenced genomes
GCA_000430105.1	Salmonella enterica subsp. enterica serovar Heidelberg str. 41578	Complete/Fully sequenced genomes
GCA_000430125.1	Salmonella enterica subsp. enterica Serovar Cubana str. CFSAN002050	Complete/Fully sequenced genomes
GCA_000430145.3	Salmonella enterica subsp. enterica serovar Typhimurium var. 5- str. CFSAN001921	Complete/Fully sequenced genomes
GCA_000430165.1	Salmonella enterica subsp. enterica serovar Typhimurium str. 08-1736	Complete/Fully sequenced genomes
GCA_000439255.1	Salmonella bongori N268-08	Complete/Fully sequenced genomes
GCA_000439415.1	Salmonella enterica subsp. enterica serovar Bareilly str. CFSAN000189	Complete/Fully sequenced genomes
GCA_000442415.1	Salmonella enterica subsp. enterica serovar Newport str. USMARC-S3124.1	Complete/Fully sequenced genomes
GCA_000444445.1	Salmonella enterica subsp. enterica serovar Pullorum str. S06004	Complete/Fully sequenced genomes
GCA_000462995.1	Salmonella enterica subsp. enterica serovar Gallinarum/pullorum str. CDC1983-67	Complete/Fully sequenced genomes
GCA_000468515.1	Escherichia coli LY180	Complete/Fully sequenced genomes
GCA_000473275.1	Salmonella enterica subsp. enterica serovar Thompson str. RM6836	Complete/Fully sequenced genomes
GCA_000474035.1	Synthetic Escherichia coli C321.deltaA, complete sequence	Complete/Fully sequenced genomes
GCA_000483715.2	Salmonella enterica subsp. enterica serovar Newport str. WA_14882	Complete/Fully sequenced genomes
GCA_000484195.2	Salmonella enterica subsp. enterica serovar Agona str. 460004 2-1	Complete/Fully sequenced genomes
GCA_000486045.2	Salmonella enterica subsp. enterica serovar Heidelberg str. SARA35	Complete/Fully sequenced genomes
GCA_000486165.2	Salmonella enterica subsp. enterica serovar Saintpaul str. SARA26	Complete/Fully sequenced genomes
GCA_000486345.2	Salmonella enterica subsp. enterica serovar Typhimurium str. SARA13	Complete/Fully sequenced genomes
GCA_000486365.2	Salmonella enterica subsp. enterica serovar Thompson str. ATCC 8391	Complete/Fully sequenced genomes
GCA_000486405.2	Salmonella enterica subsp. enterica serovar Tennessee str. TXSC_TXSC08-19	Complete/Fully sequenced genomes
GCA_000486445.2	Salmonella enterica subsp. enterica serovar Sloterdijk str. ATCC 15791	Complete/Fully sequenced genomes
GCA_000486525.2	Salmonella enterica subsp. enterica serovar Senftenberg str. ATCC 43845	Complete/Fully sequenced genomes
GCA_000486585.2	Salmonella enterica subsp. enterica serovar Rubislaw str. ATCC 10717	Complete/Fully sequenced genomes
GCA_000486725.2	Salmonella enterica subsp. enterica serovar Paratyphi A str. ATCC 11511	Complete/Fully sequenced genomes
GCA_000486765.2	Salmonella enterica subsp. enterica serovar Panama str. ATCC 7378	Complete/Fully sequenced genomes
GCA_000486855.2	Salmonella enterica subsp. enterica serovar Minnesota str. ATCC 49284	Complete/Fully sequenced genomes
GCA_000486915.2	Salmonella enterica subsp. enterica serovar Mbandaka str. ATCC 51958	Complete/Fully sequenced genomes
GCA_000487035.2	Salmonella enterica subsp. enterica serovar Muenster str. 0315 strain 315	Complete/Fully sequenced genomes
GCA_000487155.2	Salmonella enterica subsp. enterica serovar Inverness str. ATCC 10720	Complete/Fully sequenced genomes
GCA_000487255.2	Salmonella enterica subsp. enterica serovar Chester str. ATCC 11997	Complete/Fully sequenced genomes
GCA_000487295.2	Salmonella enterica subsp. enterica serovar Choleraesuis str. ATCC 10708	Complete/Fully sequenced genomes
GCA_000487515.2	Salmonella enterica subsp. enterica serovar Albany str. ATCC 51960	Complete/Fully sequenced genomes
GCA_000487575.2	Salmonella enterica subsp. enterica serovar Anatum str. ATCC BAA-1592	Complete/Fully sequenced genomes
GCA_000487615.2	Salmonella enterica subsp. enterica serovar Abony str. 0014	Complete/Fully sequenced genomes
GCA_000487775.2	Salmonella enterica subsp. enterica serovar Bredeney str. CFSAN001080	Complete/Fully sequenced genomes
GCA_000487915.2	Salmonella enterica subsp. enterica serovar Abaetetuba str. ATCC 35640	Complete/Fully sequenced genomes
GCA_000487935.2	Salmonella enterica subsp. enterica serovar Stanleyville str. CFSAN000624 strain SARB61	Complete/Fully sequenced genomes
GCA_000493535.2	Salmonella enterica subsp. enterica serovar Typhimurium str. DT2	Complete/Fully sequenced genomes
GCA_000493675.1	Salmonella enterica subsp. enterica serovar Typhimurium DT104 main chromosome	Complete/Fully sequenced genomes
GCA_000493755.1	Escherichia coli JJ1886	Complete/Fully sequenced genomes
GCA_000494385.2	Salmonella enterica subsp. enterica serovar Agona str. 392869-2	Complete/Fully sequenced genomes
GCA_000497505.1	Shigella dysenteriae 1617	Complete/Fully sequenced genomes
GCA_000499485.1	Escherichia coli str. K-12 substr. MC4100 complete genome	Complete/Fully sequenced genomes
GCA_000503845.1	Salmonella enterica subsp. enterica serovar Agona str. 24249	Complete/Fully sequenced genomes
GCA_000505365.2	Salmonella enterica subsp. enterica serovar Cerro str. CFSAN001588	Complete/Fully sequenced genomes
GCA_000505705.1	Salmonella enterica subsp. enterica serovar Heidelberg str. CFSAN002064	Complete/Fully sequenced genomes
GCA_000512125.1	Escherichia albertii KF1	Complete/Fully sequenced genomes
GCA_000520035.1	Escherichia coli O145:H28 str. RM13514	Complete/Fully sequenced genomes
GCA_000520055.1	Escherichia coli O145:H28 str. RM13516	Complete/Fully sequenced genomes
GCA_000597845.1	Escherichia coli strain ST540	Complete/Fully sequenced genomes
GCA_000599625.1	Escherichia coli strain ST540	Complete/Fully sequenced genomes
GCA_000599645.1	Escherichia coli strain ST540	Complete/Fully sequenced genomes
GCA_000599665.1	Escherichia coli strain ST2747	Complete/Fully sequenced genomes
GCA_000599685.1	Escherichia coli strain ST2747	Complete/Fully sequenced genomes
GCA_000599705.1	Escherichia coli strain ST2747	Complete/Fully sequenced genomes
GCA_000612325.1	Salmonella enterica subsp. enterica serovar Enteritidis strain Durban	Complete/Fully sequenced genomes
GCA_000623055.2	Salmonella enterica subsp. enterica serovar Enteritidis str. EC20121175	Complete/Fully sequenced genomes
GCA_000623095.2	Salmonella enterica subsp. enterica serovar Enteritidis str. EC20121178	Complete/Fully sequenced genomes
GCA_000623115.2	Salmonella enterica subsp. enterica serovar Enteritidis str. EC20121179 genome	Complete/Fully sequenced genomes
GCA_000623135.2	Salmonella enterica subsp. enterica serovar Enteritidis str. EC20121180 genome	Complete/Fully sequenced genomes
GCA_000623195.2	Salmonella enterica subsp. enterica serovar Enteritidis str. EC20120005	Complete/Fully sequenced genomes
GCA_000623275.1	Salmonella enterica subsp. enterica serovar Enteritidis str. EC20110361	Complete/Fully sequenced genomes
GCA_000623295.1	Salmonella enterica subsp. enterica serovar Enteritidis str. EC20110360	Complete/Fully sequenced genomes
GCA_000623315.1	Salmonella enterica subsp. enterica serovar Enteritidis str. EC20110359	Complete/Fully sequenced genomes
GCA_000623335.1	Salmonella enterica subsp. enterica serovar Enteritidis str. EC20110358	Complete/Fully sequenced genomes
GCA_000623355.1	Salmonella enterica subsp. enterica serovar Enteritidis str. EC20110357	Complete/Fully sequenced genomes
GCA_000623375.1	Salmonella enterica subsp. enterica serovar Enteritidis str. EC20110356	Complete/Fully sequenced genomes
GCA_000623395.2	Salmonella enterica subsp. enterica serovar Enteritidis str. SA19981857	Complete/Fully sequenced genomes
GCA_000623455.2	Salmonella enterica subsp. enterica serovar Enteritidis str. SA19992322 genome	Complete/Fully sequenced genomes
GCA_000623475.2	Salmonella enterica subsp. enterica serovar Enteritidis str. SA19994216	Complete/Fully sequenced genomes
GCA_000623615.2	Salmonella enterica subsp. enterica serovar Enteritidis str. SA19960848	Complete/Fully sequenced genomes
GCA_000623655.2	Salmonella enterica subsp. enterica serovar Enteritidis str. SA19970510	Complete/Fully sequenced genomes
GCA_000623675.2	Salmonella enterica subsp. enterica serovar Enteritidis str. SA19970769	Complete/Fully sequenced genomes
GCA_000623715.2	Salmonella enterica subsp. enterica serovar Enteritidis str. SA19980677	Complete/Fully sequenced genomes
GCA_000623735.2	Salmonella enterica subsp. enterica serovar Enteritidis str. SA19981522	Complete/Fully sequenced genomes
GCA_000624055.2	Salmonella enterica subsp. enterica serovar Enteritidis str. SA20094352 complete genome	Complete/Fully sequenced genomes
GCA_000624155.1	Salmonella enterica subsp. enterica serovar Enteritidis str. EC20120916 genome	Complete/Fully sequenced genomes
GCA_000624175.2	Salmonella enterica subsp. enterica serovar Enteritidis str. EC20121177	Complete/Fully sequenced genomes
GCA_000624395.2	Salmonella enterica subsp. enterica serovar Enteritidis str. EC20120002 genome	Complete/Fully sequenced genomes
GCA_000625855.2	Salmonella enterica subsp. enterica serovar Enteritidis str. SA20082034	Complete/Fully sequenced genomes
GCA_000626095.2	Salmonella enterica subsp. enterica serovar Enteritidis str. EC20120200	Complete/Fully sequenced genomes
GCA_000626175.1	Salmonella enterica subsp. enterica serovar Enteritidis str. EC20110354	Complete/Fully sequenced genomes
GCA_000626195.1	Salmonella enterica subsp. enterica serovar Enteritidis str. EC20120008	Complete/Fully sequenced genomes
GCA_000626215.1	Salmonella enterica subsp. enterica serovar Enteritidis str. EC20100101	Complete/Fully sequenced genomes
GCA_000626235.1	Salmonella enterica subsp. enterica serovar Enteritidis str. EC20110221	Complete/Fully sequenced genomes
GCA_000626255.1	Salmonella enterica subsp. enterica serovar Enteritidis str. EC20090698	Complete/Fully sequenced genomes
GCA_000626275.2	Salmonella enterica subsp. enterica serovar Enteritidis str. EC20090641	Complete/Fully sequenced genomes
GCA_000626295.1	Salmonella enterica subsp. enterica serovar Enteritidis str. EC20110355	Complete/Fully sequenced genomes
GCA_000626315.1	Salmonella enterica subsp. enterica serovar Enteritidis str. EC20110353	Complete/Fully sequenced genomes
GCA_000626335.1	Salmonella enterica subsp. enterica serovar Enteritidis str. EC20111175	Complete/Fully sequenced genomes
GCA_000626355.1	Salmonella enterica subsp. enterica serovar Enteritidis str. EC20111174	Complete/Fully sequenced genomes
GCA_000626375.1	Salmonella enterica subsp. enterica serovar Enteritidis str. EC20111095	Complete/Fully sequenced genomes
GCA_000626695.2	Salmonella enterica subsp. enterica serovar Enteritidis str. EC20100325 genome	Complete/Fully sequenced genomes
GCA_000636135.1	Salmonella enterica subsp. enterica serovar Typhimurium strain 138736	Complete/Fully sequenced genomes
GCA_000662395.1	Escherichia coli O145:H28 str. RM12761	Complete/Fully sequenced genomes
GCA_000671295.1	Escherichia coli O145:H28 str. RM12581	Complete/Fully sequenced genomes
GCA_000709535.1	Salmonella bongori serovar 48:z41:-- str. RKS3044	Complete/Fully sequenced genomes
GCA_000714595.1	Escherichia coli Nissle 1917	Complete/Fully sequenced genomes
GCA_000715155.2	Salmonella enterica subsp. enterica serovar Typhimurium strain VNP20009	Complete/Fully sequenced genomes
GCA_000725265.1	Escherichia coli B7A	Complete/Fully sequenced genomes
GCA_000725305.1	Escherichia coli KLY	Complete/Fully sequenced genomes
GCA_000730345.1	Escherichia coli O157:H7 str. SS17	Complete/Fully sequenced genomes
GCA_000732965.1	Escherichia coli O157:H7 str. EDL933	Complete/Fully sequenced genomes
GCA_000742815.1	Salmonella enterica subsp. enterica serovar Choleraesuis strain C500	Complete/Fully sequenced genomes
GCA_000743055.1	Salmonella enterica subsp. enterica serovar Typhimurium strain ATCC 13311	Complete/Fully sequenced genomes
GCA_000743255.1	Escherichia coli ATCC 25922	Complete/Fully sequenced genomes
GCA_000743955.1	Shigella flexneri 2003036	Complete/Fully sequenced genomes
GCA_000743995.1	Shigella flexneri Shi06HN006	Complete/Fully sequenced genomes
GCA_000750215.1	Salmonella enterica subsp. enterica serovar Enteritidis strain OLF-SE7-100819	Complete/Fully sequenced genomes
GCA_000750255.1	Salmonella enterica subsp. enterica serovar Enteritidis strain OLF-SE8-1021710	Complete/Fully sequenced genomes
GCA_000750295.1	Salmonella enterica subsp. enterica serovar Enteritidis strain OLF-SE9-10012	Complete/Fully sequenced genomes
GCA_000750335.1	Salmonella enterica subsp. enterica serovar Enteritidis strain OLF-SE10-10052	Complete/Fully sequenced genomes
GCA_000750375.1	Salmonella enterica subsp. enterica serovar Enteritidis strain OLF-SE11-10058	Complete/Fully sequenced genomes
GCA_000750395.2	Salmonella enterica subsp. enterica serovar Enteritidis strain OLF-SE3-98983-4	Complete/Fully sequenced genomes
GCA_000750415.2	Salmonella enterica subsp. enterica serovar Enteritidis strain OLF-SE2-98984-6	Complete/Fully sequenced genomes
GCA_000750435.1	Salmonella enterica subsp. enterica serovar Enteritidis strain OLF-SE4-0317-8	Complete/Fully sequenced genomes
GCA_000750455.1	Salmonella enterica subsp. enterica serovar Enteritidis strain OLF-SE5-1104-2	Complete/Fully sequenced genomes
GCA_000750475.1	Salmonella enterica subsp. enterica serovar Enteritidis strain OLF-SE1-1019-1	Complete/Fully sequenced genomes
GCA_000750495.1	Salmonella enterica subsp. enterica serovar Enteritidis strain OLF-SE6-00219-16	Complete/Fully sequenced genomes
GCA_000750555.1	Escherichia coli BW25113	Complete/Fully sequenced genomes
GCA_000754375.1	Salmonella enterica subsp. enterica serovar Enteritidis strain SEJ	Complete/Fully sequenced genomes
GCA_000756465.1	Salmonella enterica subsp. arizonae serovar 62:z36:- str. RKS2983	Complete/Fully sequenced genomes
GCA_000784925.1	Escherichia coli strain ECONIH1	Complete/Fully sequenced genomes
GCA_000800215.1	Escherichia coli ER2796	Complete/Fully sequenced genomes
GCA_000800765.1	Escherichia coli K-12 strain ER3413	Complete/Fully sequenced genomes
GCA_000800845.2	Escherichia coli RS218	Complete/Fully sequenced genomes
GCA_000801165.1	Escherichia coli strain RM9387	Complete/Fully sequenced genomes
GCA_000801185.2	Escherichia coli strain 94-3024	Complete/Fully sequenced genomes
GCA_000801205.1	Escherichia coli str. K-12 substr. MG1655	Complete/Fully sequenced genomes
GCA_000803705.1	Escherichia coli O157:H7 str. SS52	Complete/Fully sequenced genomes
GCA_000813165.1	Escherichia coli APEC IMT5155	Complete/Fully sequenced genomes
GCA_000814145.2	Escherichia coli strain 6409	Complete/Fully sequenced genomes
GCA_000818075.1	Salmonella enterica subsp. enterica serovar Paratyphi A strain CMCC 50973	Complete/Fully sequenced genomes
GCA_000818115.1	Salmonella enterica subsp. enterica serovar Paratyphi A strain CMCC 50503	Complete/Fully sequenced genomes
GCA_000819645.1	Escherichia coli strain 789	Complete/Fully sequenced genomes
GCA_000827105.1	Escherichia coli O157:H16 strain Santai	Complete/Fully sequenced genomes
GCA_000828595.1	Salmonella enterica subsp. enterica serovar Typhimurium str. L-3553 DNA	Complete/Fully sequenced genomes
GCA_000829985.1	Escherichia coli 1303	Complete/Fully sequenced genomes
GCA_000830035.1	Escherichia coli strain C41(DE3)	Complete/Fully sequenced genomes
GCA_000831565.1	Escherichia coli ECC-1470	Complete/Fully sequenced genomes
GCA_000833145.1	Escherichia coli strain BL21 (TaKaRa)	Complete/Fully sequenced genomes
GCA_000833635.2	Escherichia coli strain USML2	Complete/Fully sequenced genomes
GCA_000931565.1	Escherichia coli strain MNCRE44	Complete/Fully sequenced genomes
GCA_000940895.2	Salmonella enterica subsp. enterica serovar Anatum str. CDC 06-0532	Complete/Fully sequenced genomes
GCA_000940935.1	Salmonella enterica subsp. enterica serovar Newport str. USDA-ARS-USMARC-1927	Complete/Fully sequenced genomes
GCA_000940975.1	Salmonella enterica subsp. enterica serovar Montevideo str. USDA-ARS-USMARC-1903	Complete/Fully sequenced genomes
GCA_000941015.2	Salmonella enterica subsp. enterica serovar Typhimurium str. USDA-ARS-USMARC-1899	Complete/Fully sequenced genomes
GCA_000952955.1	Escherichia coli genome assembly EcRV308Chr, chromosome : 1	Complete/Fully sequenced genomes
GCA_000953035.1	Shigella flexneri genome assembly NCTC1, chromosome : 1	Complete/Fully sequenced genomes
GCA_000953495.1	Salmonella enterica subsp. enterica serovar Infantis genome assembly SINFA, chromosome : 1	Complete/Fully sequenced genomes
GCA_000953515.1	Escherichia coli genome assembly EcHMS174Chr, chromosome : 1	Complete/Fully sequenced genomes
GCA_000963535.2	Salmonella enterica subsp. enterica serovar Anatum str. USDA-ARS-USMARC-1175	Complete/Fully sequenced genomes
GCA_000967155.1	Escherichia coli HUSEC2011 complete genome	Complete/Fully sequenced genomes
GCA_000968515.1	Escherichia coli VR50	Complete/Fully sequenced genomes
GCA_000971615.1	Escherichia coli strain CI5	Complete/Fully sequenced genomes
GCA_000973645.1	Salmonella enterica subsp. enterica serovar Typhimurium str. CDC 2011K-0870	Complete/Fully sequenced genomes
GCA_000973665.2	Salmonella enterica subsp. enterica serovar Montevideo str. USDA-ARS-USMARC-1921	Complete/Fully sequenced genomes
GCA_000973685.1	Salmonella enterica subsp. enterica serovar Newport str. CDC 2010K-2159	Complete/Fully sequenced genomes
GCA_000974405.1	Escherichia coli K-12 strain ER3454	Complete/Fully sequenced genomes
GCA_000974465.1	Escherichia coli K-12 strain ER3440	Complete/Fully sequenced genomes
GCA_000974505.1	Escherichia coli K-12 strain ER3476	Complete/Fully sequenced genomes
GCA_000974535.1	Escherichia coli K-12 strain ER3445	Complete/Fully sequenced genomes
GCA_000974575.1	Escherichia coli K-12 strain ER3466	Complete/Fully sequenced genomes
GCA_000974825.1	Escherichia coli K-12 strain ER3446	Complete/Fully sequenced genomes
GCA_000974865.1	Escherichia coli K-12 strain ER3475	Complete/Fully sequenced genomes
GCA_000974885.1	Escherichia coli K-12 strain ER3435	Complete/Fully sequenced genomes
GCA_000981485.1	Escherichia coli K-12 genome assembly EcoliK12AG100, chromosome : I	Complete/Fully sequenced genomes
GCA_000986765.1	Escherichia coli O104:H4 str. C227-11	Complete/Fully sequenced genomes
GCA_000987875.1	Escherichia coli strain SEC470	Complete/Fully sequenced genomes
GCA_000988355.1	Escherichia coli strain SQ37	Complete/Fully sequenced genomes
GCA_000988385.1	Escherichia coli strain SQ88	Complete/Fully sequenced genomes
GCA_000988425.1	Escherichia coli strain SQ110	Complete/Fully sequenced genomes
GCA_000988445.1	Escherichia coli strain SQ171	Complete/Fully sequenced genomes
GCA_000988465.1	Escherichia coli strain SQ2203	Complete/Fully sequenced genomes
GCA_000988525.3	Salmonella enterica subsp. enterica serovar Anatum str. USDA-ARS-USMARC-1735	Complete/Fully sequenced genomes
GCA_000993725.1	Salmonella enterica subsp. enterica serovar Typhimurium strain FORC_015	Complete/Fully sequenced genomes
GCA_001006525.1	Salmonella enterica subsp. enterica strain YU39	Complete/Fully sequenced genomes
GCA_001007915.1	Escherichia coli strain CFSAN029787	Complete/Fully sequenced genomes
GCA_001020945.2	Escherichia coli K-12 GM4792 Lac+	Complete/Fully sequenced genomes
GCA_001021005.2	Escherichia coli K-12 GM4792 Lac-	Complete/Fully sequenced genomes
GCA_001021635.1	Escherichia coli APEC O2-211	Complete/Fully sequenced genomes
GCA_001021855.1	Shigella flexneri G1663	Complete/Fully sequenced genomes
GCA_001027225.1	Shigella boydii strain ATCC 9210	Complete/Fully sequenced genomes
GCA_001029125.1	Escherichia coli PCN061	Complete/Fully sequenced genomes
GCA_001039415.1	Escherichia coli strain C43(DE3)	Complete/Fully sequenced genomes
GCA_001043215.1	Escherichia coli strain NCM3722	Complete/Fully sequenced genomes
GCA_001051135.1	Escherichia coli ACN001	Complete/Fully sequenced genomes
GCA_001183645.1	Escherichia coli strain DH1Ec095	Complete/Fully sequenced genomes
GCA_001183665.1	Escherichia coli strain DH1Ec104	Complete/Fully sequenced genomes
GCA_001183685.1	Escherichia coli strain DH1Ec169	Complete/Fully sequenced genomes
GCA_001185215.1	Salmonella enterica subsp. enterica serovar Enteritidis strain SEE1	Complete/Fully sequenced genomes
GCA_001185245.1	Salmonella enterica subsp. enterica serovar Enteritidis strain SEE2	Complete/Fully sequenced genomes
GCA_001276585.2	Escherichia coli strain RR1	Complete/Fully sequenced genomes
GCA_001280325.1	Escherichia coli strain SF-088	Complete/Fully sequenced genomes
GCA_001280345.1	Escherichia coli strain SF-468	Complete/Fully sequenced genomes
GCA_001280385.1	Escherichia coli strain SF-166	Complete/Fully sequenced genomes
GCA_001280405.1	Escherichia coli strain SF-173	Complete/Fully sequenced genomes
GCA_001293505.1	Salmonella enterica subsp. enterica serovar Typhimurium strain 33676	Complete/Fully sequenced genomes
GCA_001302605.1	Salmonella enterica subsp. enterica serovar Typhi strain PM016/13	Complete/Fully sequenced genomes
GCA_001302625.1	Salmonella enterica subsp. enterica serovar Typhi strain B/SF/13/03/195	Complete/Fully sequenced genomes
GCA_001305235.1	Salmonella enterica subsp. enterica serovar Enteritidis strain FORC_007	Complete/Fully sequenced genomes
GCA_001305815.1	Salmonella enterica subsp. enterica serovar Thompson strain RM1984	Complete/Fully sequenced genomes
GCA_001305835.1	Salmonella enterica subsp. enterica serovar Thompson strain RM1986	Complete/Fully sequenced genomes
GCA_001307215.1	Escherichia coli O157:H7 strain WS4202	Complete/Fully sequenced genomes
GCA_001308065.1	Escherichia coli str. K-12 substr. MG1655	Complete/Fully sequenced genomes
GCA_001308125.1	Escherichia coli strain K-12 substrain MG1655_TMP32XR1	Complete/Fully sequenced genomes
GCA_001308165.1	Escherichia coli strain K-12 substrain MG1655_TMP32XR2	Complete/Fully sequenced genomes
GCA_001409135.1	Salmonella enterica subsp. enterica serovar Weltevreden genome assembly 10259, chromosome : 1	Complete/Fully sequenced genomes
GCA_001409155.1	Salmonella enterica subsp. enterica serovar Weltevreden genome assembly 98_11262, chromosome : 1	Complete/Fully sequenced genomes
GCA_001409175.1	Salmonella enterica subsp. enterica serovar Weltevreden genome assembly 99_3134, chromosome : 1	Complete/Fully sequenced genomes
GCA_001409195.1	Salmonella enterica subsp. enterica serovar Weltevreden genome assembly C2346, chromosome : 1	Complete/Fully sequenced genomes
GCA_001420935.1	Escherichia coli strain 2012C-4227	Complete/Fully sequenced genomes
GCA_001420955.1	Escherichia coli strain 2009C-3133	Complete/Fully sequenced genomes
GCA_001441205.1	Salmonella enterica subsp. enterica serovar Heidelberg strain SA02DT10168701	Complete/Fully sequenced genomes
GCA_001441225.1	Salmonella enterica subsp. enterica serovar Heidelberg strain 12-4374	Complete/Fully sequenced genomes
GCA_001441245.1	Salmonella enterica subsp. enterica serovar Heidelberg strain N13-01290	Complete/Fully sequenced genomes
GCA_001442495.1	Escherichia coli strain YD786	Complete/Fully sequenced genomes
GCA_001447095.1	Salmonella enterica subsp. enterica serovar Anatum strain GT-38	Complete/Fully sequenced genomes
GCA_001447115.1	Salmonella enterica subsp. enterica serovar Anatum strain GT-01	Complete/Fully sequenced genomes
GCA_001454965.1	Salmonella enterica subsp. enterica serovar Typhimurium strain FORC_020	Complete/Fully sequenced genomes
GCA_001455385.1	Escherichia coli strain CQSW20	Complete/Fully sequenced genomes
GCA_001457675.1	Salmonella enterica subsp. enterica serovar Senftenberg genome assembly NCTC10384, chromosome : 1	Complete/Fully sequenced genomes
GCA_001469815.1	Escherichia coli strain uk_P46212, complete sequence	Complete/Fully sequenced genomes
GCA_001484025.1	Salmonella enterica subsp. enterica serovar Enteritidis strain CMCC50041	Complete/Fully sequenced genomes
GCA_001485455.1	Escherichia coli strain ST648	Complete/Fully sequenced genomes
GCA_001513615.1	Escherichia coli strain CD306	Complete/Fully sequenced genomes
GCA_001513635.1	Escherichia coli strain JJ2434	Complete/Fully sequenced genomes
GCA_001513655.1	Escherichia coli strain JJ1897	Complete/Fully sequenced genomes
GCA_001515725.1	Escherichia coli strain ACN002	Complete/Fully sequenced genomes
GCA_001518855.1	Shigella sonnei strain FORC_011	Complete/Fully sequenced genomes
GCA_001535315.2	Salmonella enterica subsp. enterica serovar Tennessee strain CFSAN001387	Complete/Fully sequenced genomes
GCA_001540845.1	Salmonella enterica subsp. enterica serovar Typhimurium isolate SO4698-09 genome assembly, chromosome: I	Complete/Fully sequenced genomes
GCA_001542675.2	Escherichia coli strain MRE600	Complete/Fully sequenced genomes
GCA_001544635.1	Escherichia coli str. K-12 substr. MG1655	Complete/Fully sequenced genomes
GCA_001549955.1	Escherichia albertii DNA, strain: EC06-170	Complete/Fully sequenced genomes
GCA_001558295.1	Shigella sonnei strain FDAARGOS_90	Complete/Fully sequenced genomes
GCA_001558355.1	Salmonella enterica strain LT2	Complete/Fully sequenced genomes
GCA_001558995.2	Escherichia coli O157:H7 strain JEONG-1266	Complete/Fully sequenced genomes
GCA_001559615.2	Escherichia coli B strain C2566	Complete/Fully sequenced genomes
GCA_001559635.1	Escherichia coli B strain C3029	Complete/Fully sequenced genomes
GCA_001559655.1	Escherichia coli K-12 strain DHB4	Complete/Fully sequenced genomes
GCA_001559675.1	Escherichia coli K-12 strain C3026	Complete/Fully sequenced genomes
GCA_001566335.1	Escherichia coli str. K-12 substr. MG1655 strain JW5437-1	Complete/Fully sequenced genomes
GCA_001566615.1	Escherichia coli strain SaT040, complete geome	Complete/Fully sequenced genomes
GCA_001566635.1	Escherichia coli strain G749	Complete/Fully sequenced genomes
GCA_001566655.1	Escherichia coli strain MVAST0167	Complete/Fully sequenced genomes
GCA_001566675.1	Escherichia coli strain ZH193	Complete/Fully sequenced genomes
GCA_001576255.1	Salmonella enterica subsp. enterica serovar Typhimurium strain YU15	Complete/Fully sequenced genomes
GCA_001576275.1	Salmonella enterica subsp. enterica serovar Typhimurium strain SO2	Complete/Fully sequenced genomes
GCA_001577325.1	Escherichia coli strain ZH063	Complete/Fully sequenced genomes
GCA_001577505.1	Salmonella enterica subsp. enterica serovar Typhimurium strain SO3	Complete/Fully sequenced genomes
GCA_001578125.1	Shigella flexneri 1a strain 0228	Complete/Fully sequenced genomes
GCA_001579965.1	Shigella flexneri 4c strain 1205	Complete/Fully sequenced genomes
GCA_001580175.1	Shigella flexneri 2a strain 981	Complete/Fully sequenced genomes
GCA_001593565.1	Escherichia coli JJ1887	Complete/Fully sequenced genomes
GCA_001596115.1	Shigella sp. PAMC 28760	Complete/Fully sequenced genomes
GCA_001610755.1	Escherichia coli str. Sanji	Complete/Fully sequenced genomes
GCA_001612475.1	Escherichia coli strain 28RC1	Complete/Fully sequenced genomes
GCA_001612495.1	Escherichia coli strain SRCC 1675	Complete/Fully sequenced genomes
GCA_001612515.1	Salmonella enterica subsp. enterica serovar Weltevreden str. 1655	Complete/Fully sequenced genomes
GCA_001617565.1	Escherichia coli strain Ecol_732	Complete/Fully sequenced genomes
GCA_001617585.1	Salmonella enterica subsp. enterica serovar Typhimurium strain RM9437	Complete/Fully sequenced genomes
GCA_001618325.1	Escherichia coli strain Ecol_743	Complete/Fully sequenced genomes
GCA_001618345.2	Escherichia coli strain Ecol_745	Complete/Fully sequenced genomes
GCA_001618365.1	Escherichia coli strain Ecol_448	Complete/Fully sequenced genomes
GCA_001620115.1	Salmonella enterica subsp. enterica serovar Anatum str. USDA-ARS-USMARC-1736	Complete/Fully sequenced genomes
GCA_001620135.2	Salmonella enterica subsp. enterica serovar Anatum str. USDA-ARS-USMARC-1765	Complete/Fully sequenced genomes
GCA_001620155.1	Salmonella enterica subsp. enterica serovar Anatum str. USDA-ARS-USMARC-1783, complete sequence	Complete/Fully sequenced genomes
GCA_001620205.2	Salmonella enterica subsp. enterica serovar Anatum str. USDA-ARS-USMARC-1727	Complete/Fully sequenced genomes
GCA_001620225.1	Salmonella enterica subsp. enterica serovar Anatum str. USDA-ARS-USMARC-1676	Complete/Fully sequenced genomes
GCA_001623545.2	Salmonella enterica subsp. enterica serovar Anatum str. USDA-ARS-USMARC-1677	Complete/Fully sequenced genomes
GCA_001623585.1	Salmonella enterica subsp. enterica serovar Anatum str. USDA-ARS-USMARC-1728	Complete/Fully sequenced genomes
GCA_001623625.1	Salmonella enterica subsp. enterica serovar Anatum str. USDA-ARS-USMARC-1766	Complete/Fully sequenced genomes
GCA_001623645.1	Salmonella enterica subsp. enterica serovar Typhimurium str. CDC 2010K-1587	Complete/Fully sequenced genomes
GCA_001623665.2	Salmonella enterica subsp. enterica serovar Anatum str. USDA-ARS-USMARC-1781	Complete/Fully sequenced genomes
GCA_001623685.1	Salmonella enterica subsp. enterica serovar Typhimurium str. CDC 2011K-1702	Complete/Fully sequenced genomes
GCA_001623705.1	Salmonella enterica subsp. enterica serovar Typhimurium str. USDA-ARS-USMARC-1880	Complete/Fully sequenced genomes
GCA_001623725.1	Salmonella enterica subsp. enterica serovar Typhimurium str. USDA-ARS-USMARC-1808	Complete/Fully sequenced genomes
GCA_001623745.2	Salmonella enterica subsp. enterica serovar Typhimurium str. USDA-ARS-USMARC-1810	Complete/Fully sequenced genomes
GCA_001623765.2	Salmonella enterica subsp. enterica serovar Typhimurium str. USDA-ARS-USMARC-1898	Complete/Fully sequenced genomes
GCA_001623775.1	Salmonella enterica subsp. enterica serovar Typhimurium str. CDC 2009K-2059	Complete/Fully sequenced genomes
GCA_001623805.1	Salmonella enterica subsp. enterica serovar Typhimurium str. CDC 2009K-1640	Complete/Fully sequenced genomes
GCA_001623825.2	Salmonella enterica subsp. enterica serovar Typhimurium str. CDC H2662	Complete/Fully sequenced genomes
GCA_001623845.1	Salmonella enterica subsp. enterica serovar Typhimurium str. USDA-ARS-USMARC-1896	Complete/Fully sequenced genomes
GCA_001628755.1	Salmonella enterica subsp. diarizonae strain 11-01855	Complete/Fully sequenced genomes
GCA_001629755.1	Salmonella enterica subsp. diarizonae strain 11-01853	Complete/Fully sequenced genomes
GCA_001629775.1	Salmonella enterica subsp. diarizonae strain 11-01854	Complete/Fully sequenced genomes
GCA_001644725.1	Escherichia coli strain 2011C-3911	Complete/Fully sequenced genomes
GCA_001644745.1	Escherichia coli strain 2013C-4465	Complete/Fully sequenced genomes
GCA_001647045.1	Salmonella enterica subsp. enterica serovar Enteritidis strain OLF-00D989 87-1	Complete/Fully sequenced genomes
GCA_001647755.1	Salmonella enterica strain C629	Complete/Fully sequenced genomes
GCA_001650275.1	Escherichia coli O157 strain 180-PT54	Complete/Fully sequenced genomes
GCA_001650295.1	Escherichia coli O157 strain 644-PT8	Complete/Fully sequenced genomes
GCA_001651925.1	Escherichia coli O157:H7 strain FRIK2069	Complete/Fully sequenced genomes
GCA_001651945.1	Escherichia coli O157:H7 strain FRIK2533	Complete/Fully sequenced genomes
GCA_001651965.1	Escherichia coli O157:H7 strain FRIK2455	Complete/Fully sequenced genomes
GCA_001660565.1	Escherichia coli strain S51	Complete/Fully sequenced genomes
GCA_001660585.1	Escherichia coli strain NGF1	Complete/Fully sequenced genomes
GCA_001663075.1	Escherichia coli strain ER1821R	Complete/Fully sequenced genomes
GCA_001663475.1	Escherichia coli strain Eco889	Complete/Fully sequenced genomes
GCA_001675145.1	Escherichia coli strain ECONIH2	Complete/Fully sequenced genomes
GCA_001677475.1	Escherichia coli strain 06-00048	Complete/Fully sequenced genomes
GCA_001677495.1	Escherichia coli strain 09-00049	Complete/Fully sequenced genomes
GCA_001677515.1	Escherichia coli strain 08-00022	Complete/Fully sequenced genomes
GCA_001678925.1	Escherichia coli strain H1827/12	Complete/Fully sequenced genomes
GCA_001678965.1	Escherichia coli strain GB089	Complete/Fully sequenced genomes
GCA_001679985.1	Escherichia coli strain 210205630	Complete/Fully sequenced genomes
GCA_001682305.2	Escherichia coli strain EC590	Complete/Fully sequenced genomes
GCA_001683435.1	Escherichia coli strain K-15KW01	Complete/Fully sequenced genomes
GCA_001689935.1	Salmonella enterica subsp. enterica serovar Heidelberg strain SH12-007	Complete/Fully sequenced genomes
GCA_001690005.1	Salmonella enterica subsp. enterica serovar Heidelberg strain SH12-003	Complete/Fully sequenced genomes
GCA_001690035.1	Salmonella enterica subsp. enterica serovar Heidelberg strain SH14-028	Complete/Fully sequenced genomes
GCA_001690055.1	Salmonella enterica subsp. enterica serovar Heidelberg strain 11-004736-1-7	Complete/Fully sequenced genomes
GCA_001690075.1	Salmonella enterica subsp. enterica serovar Heidelberg strain CE-R2-11-0435	Complete/Fully sequenced genomes
GCA_001690095.1	Salmonella enterica subsp. enterica serovar Heidelberg strain SA01AB09084001	Complete/Fully sequenced genomes
GCA_001690115.1	Salmonella enterica subsp. enterica serovar Heidelberg strain SA02DT09004001	Complete/Fully sequenced genomes
GCA_001690135.1	Salmonella enterica subsp. enterica serovar Heidelberg strain 09-036813-1A	Complete/Fully sequenced genomes
GCA_001692495.1	Salmonella enterica subsp. enterica serovar Heidelberg strain A3EZ223	Complete/Fully sequenced genomes
GCA_001692515.1	Salmonella enterica subsp. enterica serovar Heidelberg strain AMR588-04-00435	Complete/Fully sequenced genomes
GCA_001692535.1	Salmonella enterica subsp. enterica serovar Heidelberg strain SH13-006	Complete/Fully sequenced genomes
GCA_001692555.1	Salmonella enterica subsp. enterica serovar Heidelberg strain A3ES40	Complete/Fully sequenced genomes
GCA_001692575.1	Salmonella enterica subsp. enterica serovar Heidelberg strain AMR588-04-00320	Complete/Fully sequenced genomes
GCA_001692595.1	Salmonella enterica subsp. enterica serovar Heidelberg strain AMR588-04-00318, complete sequence	Complete/Fully sequenced genomes
GCA_001692615.1	Salmonella enterica subsp. enterica serovar Heidelberg strain AMR588-04-00437	Complete/Fully sequenced genomes
GCA_001692635.1	Salmonella enterica subsp. enterica serovar Heidelberg strain SH13-004	Complete/Fully sequenced genomes
GCA_001692655.1	Salmonella enterica subsp. enterica serovar Heidelberg strain SH14-009	Complete/Fully sequenced genomes
GCA_001693315.1	Escherichia coli strain UPEC 26-1	Complete/Fully sequenced genomes
GCA_001693635.1	Escherichia coli strain O177:H21	Complete/Fully sequenced genomes
GCA_001695515.1	Escherichia coli O157:H7 strain FRIK944	Complete/Fully sequenced genomes
GCA_001705055.1	Salmonella enterica strain FORC_019	Complete/Fully sequenced genomes
GCA_001705365.1	Salmonella enterica subsp. enterica serovar Typhimurium strain NC983	Complete/Fully sequenced genomes
GCA_001721125.1	Escherichia coli strain FORC_028	Complete/Fully sequenced genomes
GCA_001721205.1	Escherichia coli strain CFSAN004177	Complete/Fully sequenced genomes
GCA_001721225.1	Escherichia coli strain CFSAN004176	Complete/Fully sequenced genomes
GCA_001721525.1	Escherichia coli strain MS6198	Complete/Fully sequenced genomes
GCA_001723505.1	Escherichia coli strain K-12 NEB 5-alpha	Complete/Fully sequenced genomes
GCA_001729225.1	Salmonella enterica subsp. enterica serovar Typhimurium strain 13-931	Complete/Fully sequenced genomes
GCA_001735705.1	Escherichia coli strain 210221272	Complete/Fully sequenced genomes
GCA_001750845.1	Escherichia coli strain FORC_031	Complete/Fully sequenced genomes
GCA_001753445.1	Escherichia coli O157:H7 strain 1130	Complete/Fully sequenced genomes
GCA_001753465.1	Escherichia coli O157:H7 strain 2149	Complete/Fully sequenced genomes
GCA_001753485.1	Escherichia coli O157:H7 strain 8368	Complete/Fully sequenced genomes
GCA_001753505.1	Escherichia coli O157:H7 strain 2159	Complete/Fully sequenced genomes
GCA_001753525.1	Escherichia coli O157:H7 strain 9234	Complete/Fully sequenced genomes
GCA_001753545.1	Escherichia coli O157:H7 strain 3384	Complete/Fully sequenced genomes
GCA_001753565.1	Escherichia coli O157:H7 strain 4276	Complete/Fully sequenced genomes
GCA_001806265.1	Escherichia coli strain NADC 5570/86-24/6565	Complete/Fully sequenced genomes
GCA_001806285.1	Escherichia coli strain NADC 5570/86-24/6564, complete sequence	Complete/Fully sequenced genomes
GCA_001860505.1	Escherichia coli strain Y5	Complete/Fully sequenced genomes
GCA_001865295.1	Escherichia coli strain PA20	Complete/Fully sequenced genomes
GCA_001874485.1	Escherichia coli O25b:H4	Complete/Fully sequenced genomes
GCA_001886535.1	Escherichia coli strain MRSN352231	Complete/Fully sequenced genomes
GCA_001886555.1	Escherichia coli strain MRSN346638	Complete/Fully sequenced genomes
GCA_001886575.1	Escherichia coli strain MRSN346355	Complete/Fully sequenced genomes
GCA_001886755.1	Escherichia coli strain MRSN346595	Complete/Fully sequenced genomes
GCA_001886895.1	Escherichia coli strain FORC_029	Complete/Fully sequenced genomes
GCA_001886935.1	Escherichia coli strain FORC_041	Complete/Fully sequenced genomes
GCA_001886995.1	Salmonella enterica subsp. enterica serovar Typhimurium strain 22495	Complete/Fully sequenced genomes
GCA_001887015.1	Salmonella enterica subsp. enterica serovar Typhimurium strain 22792	Complete/Fully sequenced genomes
GCA_001888075.1	Escherichia coli strain FMU073332	Complete/Fully sequenced genomes
GCA_001890165.1	Salmonella enterica subsp. enterica serovar Newport strain CFSAN001660	Complete/Fully sequenced genomes
GCA_001890185.1	Salmonella enterica subsp. enterica serovar Newport strain CFSAN003890	Complete/Fully sequenced genomes
GCA_001890205.1	Escherichia coli strain 155	Complete/Fully sequenced genomes
GCA_001890225.1	Escherichia coli strain 272	Complete/Fully sequenced genomes
GCA_001890245.1	Escherichia coli strain 472	Complete/Fully sequenced genomes
GCA_001890265.1	Escherichia coli strain 350	Complete/Fully sequenced genomes
GCA_001890285.1	Escherichia coli strain 9000	Complete/Fully sequenced genomes
GCA_001890305.1	Escherichia coli strain 7784	Complete/Fully sequenced genomes
GCA_001890325.1	Escherichia coli strain 319	Complete/Fully sequenced genomes
GCA_001890345.1	Escherichia coli strain 10671	Complete/Fully sequenced genomes
GCA_001890365.1	Escherichia coli strain MRSN346647	Complete/Fully sequenced genomes
GCA_001890445.1	Salmonella enterica subsp. enterica serovar Newport strain CFSAN003387	Complete/Fully sequenced genomes
GCA_001900295.1	Escherichia coli strain C1	Complete/Fully sequenced genomes
GCA_001900315.1	Escherichia coli strain C4	Complete/Fully sequenced genomes
GCA_001900335.1	Escherichia coli strain C10	Complete/Fully sequenced genomes
GCA_001900355.1	Escherichia coli strain C11	Complete/Fully sequenced genomes
GCA_001900375.1	Escherichia coli strain D7	Complete/Fully sequenced genomes
GCA_001900395.1	Escherichia coli strain D8	Complete/Fully sequenced genomes
GCA_001900415.1	Escherichia coli strain H5	Complete/Fully sequenced genomes
GCA_001900435.1	Escherichia coli strain H6	Complete/Fully sequenced genomes
GCA_001900455.1	Escherichia coli strain H7	Complete/Fully sequenced genomes
GCA_001900475.1	Escherichia coli strain H10	Complete/Fully sequenced genomes
GCA_001900495.1	Escherichia coli strain C2	Complete/Fully sequenced genomes
GCA_001900515.1	Escherichia coli strain C3	Complete/Fully sequenced genomes
GCA_001900535.1	Escherichia coli strain C5	Complete/Fully sequenced genomes
GCA_001900555.1	Escherichia coli strain C8	Complete/Fully sequenced genomes
GCA_001900575.1	Escherichia coli strain C9	Complete/Fully sequenced genomes
GCA_001900595.1	Escherichia coli strain D1	Complete/Fully sequenced genomes
GCA_001900615.1	Escherichia coli strain D2	Complete/Fully sequenced genomes
GCA_001900635.1	Escherichia coli strain D3	Complete/Fully sequenced genomes
GCA_001900655.1	Escherichia coli strain D4	Complete/Fully sequenced genomes
GCA_001900675.1	Escherichia coli strain D5	Complete/Fully sequenced genomes
GCA_001900695.1	Escherichia coli strain D6	Complete/Fully sequenced genomes
GCA_001900715.1	Escherichia coli strain D9	Complete/Fully sequenced genomes
GCA_001900735.1	Escherichia coli strain D10	Complete/Fully sequenced genomes
GCA_001900775.1	Escherichia coli strain H1	Complete/Fully sequenced genomes
GCA_001900795.1	Escherichia coli strain H2	Complete/Fully sequenced genomes
GCA_001900815.1	Escherichia coli strain H3	Complete/Fully sequenced genomes
GCA_001900835.1	Escherichia coli strain H8	Complete/Fully sequenced genomes
GCA_001900885.1	Escherichia coli strain H14	Complete/Fully sequenced genomes
GCA_001900905.1	Escherichia coli strain S3	Complete/Fully sequenced genomes
GCA_001900925.1	Escherichia coli strain S21	Complete/Fully sequenced genomes
GCA_001900945.1	Escherichia coli strain S40	Complete/Fully sequenced genomes
GCA_001900965.1	Escherichia coli strain S42	Complete/Fully sequenced genomes
GCA_001900985.1	Escherichia coli strain S43	Complete/Fully sequenced genomes
GCA_001901005.1	Escherichia coli strain H15	Complete/Fully sequenced genomes
GCA_001901025.1	Escherichia coli strain M1	Complete/Fully sequenced genomes
GCA_001901045.1	Escherichia coli strain M3	Complete/Fully sequenced genomes
GCA_001901065.1	Escherichia coli strain M6	Complete/Fully sequenced genomes
GCA_001901085.1	Escherichia coli strain M8	Complete/Fully sequenced genomes
GCA_001901105.1	Escherichia coli strain M9	Complete/Fully sequenced genomes
GCA_001901125.1	Escherichia coli strain M10	Complete/Fully sequenced genomes
GCA_001901145.1	Escherichia coli strain M11	Complete/Fully sequenced genomes
GCA_001901165.1	Escherichia coli strain M15	Complete/Fully sequenced genomes
GCA_001901185.1	Escherichia coli strain M18	Complete/Fully sequenced genomes
GCA_001901215.1	Escherichia coli strain M19	Complete/Fully sequenced genomes
GCA_001901315.1	Escherichia coli strain S1	Complete/Fully sequenced genomes
GCA_001901365.1	Escherichia coli strain S30	Complete/Fully sequenced genomes
GCA_001901405.1	Escherichia coli strain S50	Complete/Fully sequenced genomes
GCA_001901425.1	Escherichia coli strain C7	Complete/Fully sequenced genomes
GCA_001901465.1	Escherichia coli strain S10	Complete/Fully sequenced genomes
GCA_001922165.1	Salmonella enterica subsp. enterica serovar Newport strain 0007-33	Complete/Fully sequenced genomes
GCA_001922185.1	Salmonella enterica subsp. enterica serovar Typhimurium strain RM10961	Complete/Fully sequenced genomes
GCA_001931555.1	Salmonella enterica subsp. enterica serovar Infantis strain FSIS1502169	Complete/Fully sequenced genomes
GCA_001931575.1	Salmonella enterica subsp. enterica serovar Infantis strain FSIS1502916	Complete/Fully sequenced genomes
GCA_001931595.1	Salmonella enterica subsp. enterica serovar Infantis strain N55391	Complete/Fully sequenced genomes
GCA_001931615.1	Salmonella enterica subsp. enterica serovar Infantis strain CVM44454	Complete/Fully sequenced genomes
GCA_001932515.1	Escherichia coli strain tolC-	Complete/Fully sequenced genomes
GCA_001936315.1	Escherichia coli SLK172	Complete/Fully sequenced genomes
GCA_001941405.1	Salmonella enterica subsp. enterica serovar Cerro strain 87	Complete/Fully sequenced genomes
GCA_001952995.1	Salmonella enterica subsp. enterica serovar Saintpaul strain CFSAN004175	Complete/Fully sequenced genomes
GCA_001953015.1	Salmonella enterica subsp. enterica serovar Thompson strain CFSAN000738	Complete/Fully sequenced genomes
GCA_001953035.1	Salmonella enterica subsp. enterica serovar Dublin str. ATCC 39184	Complete/Fully sequenced genomes
GCA_001953675.1	Salmonella enterica subsp. enterica serovar Saintpaul strain CFSAN004173	Complete/Fully sequenced genomes
GCA_001953695.1	Salmonella enterica subsp. enterica serovar Saintpaul strain CFSAN004174	Complete/Fully sequenced genomes
GCA_001956735.1	Salmonella enterica subsp. enterica serovar Antsalova str. S01-0511	Complete/Fully sequenced genomes
GCA_001969285.1	Escherichia coli strain WCHEC1613	Complete/Fully sequenced genomes
GCA_001969425.1	Salmonella enterica subsp. enterica serovar Senftenberg strain 775W	Complete/Fully sequenced genomes
GCA_001975245.1	Salmonella enterica subsp. enterica serovar Crossness str. 1422-74	Complete/Fully sequenced genomes
GCA_001975265.1	Salmonella enterica subsp. enterica serovar Blegdam str. S-1824	Complete/Fully sequenced genomes
GCA_001975285.1	Salmonella enterica subsp. enterica serovar Apapa str. SA20060561	Complete/Fully sequenced genomes
GCA_001975305.1	Salmonella enterica subsp. enterica serovar Bardo strain SA20113257	Complete/Fully sequenced genomes
GCA_001975325.1	Salmonella enterica subsp. enterica serovar Bergen str. ST350	Complete/Fully sequenced genomes
GCA_001975345.1	Salmonella enterica subsp. enterica serovar Borreze str. SA20041063	Complete/Fully sequenced genomes
GCA_001975365.1	Salmonella enterica subsp. enterica serovar Djakarta str. S-1087	Complete/Fully sequenced genomes
GCA_001975385.1	Salmonella enterica subsp. enterica serovar Hillingdon str. N1529-D3	Complete/Fully sequenced genomes
GCA_001975405.1	Salmonella enterica subsp. enterica serovar Johannesburg str. ST203	Complete/Fully sequenced genomes
GCA_001975425.1	Salmonella enterica subsp. enterica serovar Koessen str. S-1501	Complete/Fully sequenced genomes
GCA_001975445.1	Salmonella enterica subsp. enterica serovar Krefeld str. SA20030536	Complete/Fully sequenced genomes
GCA_001975515.1	Salmonella enterica subsp. enterica serovar Manchester str. ST278	Complete/Fully sequenced genomes
GCA_001975555.1	Salmonella enterica subsp. enterica serovar Moscow str. S-1843	Complete/Fully sequenced genomes
GCA_001975605.1	Salmonella enterica subsp. enterica serovar Nitra strain S-1687	Complete/Fully sequenced genomes
GCA_001975625.1	Salmonella enterica subsp. enterica serovar Wandsworth str. SA20092095	Complete/Fully sequenced genomes
GCA_001975645.1	Salmonella enterica subsp. enterica serovar Yovokome str. S-1850	Complete/Fully sequenced genomes
GCA_001989635.1	Salmonella enterica subsp. enterica serovar Typhimurium strain 81741	Complete/Fully sequenced genomes
GCA_001999185.1	Escherichia coli strain MGY	Complete/Fully sequenced genomes
GCA_002007705.1	Escherichia coli strain NCTC86	Complete/Fully sequenced genomes
GCA_002009155.1	Salmonella enterica subsp. enterica serovar Typhimurium strain RM10607	Complete/Fully sequenced genomes
GCA_002009315.1	Escherichia coli strain MDR_56	Complete/Fully sequenced genomes
GCA_002011945.1	Escherichia coli strain Ecol_224	Complete/Fully sequenced genomes
GCA_002011965.1	Escherichia coli strain Ecol_276	Complete/Fully sequenced genomes
GCA_002011985.1	Escherichia coli strain Ecol_316	Complete/Fully sequenced genomes
GCA_002012005.1	Escherichia coli strain Ecol_517	Complete/Fully sequenced genomes
GCA_002012025.1	Escherichia coli strain Ecol_542	Complete/Fully sequenced genomes
GCA_002012045.1	Escherichia coli strain Ecol_545	Complete/Fully sequenced genomes
GCA_002012065.1	Escherichia coli strain Ecol_656	Complete/Fully sequenced genomes
GCA_002012085.1	Escherichia coli strain Ecol_AZ146	Complete/Fully sequenced genomes
GCA_002012105.1	Escherichia coli strain Ecol_AZ147	Complete/Fully sequenced genomes
GCA_002012125.1	Escherichia coli strain Ecol_AZ155	Complete/Fully sequenced genomes
GCA_002012145.1	Escherichia coli strain Ecol_AZ159	Complete/Fully sequenced genomes
GCA_002012165.1	Escherichia coli strain Ecol_AZ162	Complete/Fully sequenced genomes
GCA_002012185.1	Escherichia coli strain Ecol_422	Complete/Fully sequenced genomes
GCA_002012205.1	Escherichia coli strain Ecol_867	Complete/Fully sequenced genomes
GCA_002012225.1	Escherichia coli strain Ecol_881	Complete/Fully sequenced genomes
GCA_002012265.1	Escherichia coli strain Ecol_AZ161	Complete/Fully sequenced genomes
GCA_002012305.1	Escherichia coli strain Ecol_244	Complete/Fully sequenced genomes
GCA_002024865.1	Escherichia coli NU14	Complete/Fully sequenced genomes
GCA_002055605.1	Escherichia coli strain 13E0725	Complete/Fully sequenced genomes
GCA_002055635.1	Escherichia coli strain AR_0118	Complete/Fully sequenced genomes
GCA_002056065.1	Escherichia coli strain AR_0061	Complete/Fully sequenced genomes
GCA_002056145.1	Escherichia coli strain AR_0069	Complete/Fully sequenced genomes
GCA_002056635.1	Escherichia coli strain AR_0104	Complete/Fully sequenced genomes
GCA_002057245.1	Escherichia coli strain 13E0780	Complete/Fully sequenced genomes
GCA_002057355.1	Escherichia coli strain 13E0767	Complete/Fully sequenced genomes
GCA_002058765.1	Escherichia coli strain DSM 103246	Complete/Fully sequenced genomes
GCA_002078275.1	Escherichia coli strain BLK9	Complete/Fully sequenced genomes
GCA_002078295.1	Escherichia coli strain BLK16	Complete/Fully sequenced genomes
GCA_002079225.1	Escherichia coli C	Complete/Fully sequenced genomes
GCA_002079245.1	Salmonella enterica strain FORC_030	Complete/Fully sequenced genomes
GCA_002090355.1	Escherichia coli strain BLR(DE3)	Complete/Fully sequenced genomes
GCA_002105735.1	Escherichia coli strain CFSAN051542	Complete/Fully sequenced genomes
GCA_002116715.1	Escherichia coli strain HB-Coli0	Complete/Fully sequenced genomes
GCA_002118095.1	Escherichia coli strain HST04	Complete/Fully sequenced genomes
GCA_002128365.1	Salmonella enterica subsp. enterica strain CFSAN033543	Complete/Fully sequenced genomes
GCA_002128385.1	Salmonella enterica subsp. enterica strain CFSAN033541	Complete/Fully sequenced genomes
GCA_002142635.1	Shigella sonnei strain 2015AM-1099	Complete/Fully sequenced genomes
GCA_002142675.1	Escherichia coli strain Z1002	Complete/Fully sequenced genomes
GCA_002142695.1	Escherichia coli strain 5CRE51	Complete/Fully sequenced genomes
GCA_002142715.1	Escherichia coli strain strain Z247	Complete/Fully sequenced genomes
GCA_002150905.1	Shigella sonnei strain 75/02	Complete/Fully sequenced genomes
GCA_002156825.1	Escherichia coli strain 95JB1	Complete/Fully sequenced genomes
GCA_002156845.1	Escherichia coli strain 95NR1	Complete/Fully sequenced genomes
GCA_002157245.1	Escherichia coli strain 81009	Complete/Fully sequenced genomes
GCA_002163655.1	Escherichia coli strain 9	Complete/Fully sequenced genomes
GCA_002163695.1	Escherichia coli isolate 64	Complete/Fully sequenced genomes
GCA_002163935.1	Escherichia coli strain 1031	Complete/Fully sequenced genomes
GCA_002163955.1	Escherichia coli strain 207	Complete/Fully sequenced genomes
GCA_002163995.1	Salmonella enterica subsp. enterica strain 16A242	Complete/Fully sequenced genomes
GCA_002192275.1	Escherichia coli strain AR_0114	Complete/Fully sequenced genomes
GCA_002192295.1	Escherichia coli strain AR_0150	Complete/Fully sequenced genomes
GCA_002193095.1	Escherichia coli strain H105	Complete/Fully sequenced genomes
GCA_002196475.1	Escherichia coli strain EC974	Complete/Fully sequenced genomes
GCA_002196495.1	Escherichia coli strain EC1515	Complete/Fully sequenced genomes
GCA_002196535.1	Salmonella enterica subsp. enterica serovar Minnesota strain CFSAN017963	Complete/Fully sequenced genomes
GCA_900086565.1	Salmonella enterica subsp. enterica serovar Java strain NCTC5706 genome assembly, chromosome: 1	Complete/Fully sequenced genomes
GCA_900092615.1	Escherichia coli isolate NCTC86EC genome assembly, chromosome: I	Complete/Fully sequenced genomes
GCA_900096795.1	Escherichia coli isolate 103 genome assembly, chromosome: I	Complete/Fully sequenced genomes
GCA_900096845.1	Escherichia coli isolate 106 genome assembly, chromosome: I	Complete/Fully sequenced genomes
GCA_900184385.1	Salmonella enterica subsp. enterica serovar Typhimurium isolate STMU2UK genome assembly, chromosome: 1	Complete/Fully sequenced genomes
GCA_900185485.1	Salmonella enterica subsp. enterica serovar Typhi strain BL60006 genome assembly, chromosome: 1	Complete/Fully sequenced genomes
GCA_000155105.1	Escherichia albertii TW07627 TW07627	Contig
GCA_000190495.1	Escherichia fergusonii B253 B253	Contig
GCA_000191665.1	Escherichia fergusonii ECD227 ECD227	Contig
GCA_000208425.2	Escherichia albertii TW08933 TW08933	Contig
GCA_000208445.2	Escherichia sp. TW09276 TW09276	Contig
GCA_000208465.2	Escherichia sp. TW09231 TW09231	Contig
GCA_000208485.2	Escherichia sp. TW15838 TW15838	Contig
GCA_000208505.2	Escherichia albertii TW15818 TW15818	Contig
GCA_000208525.2	Escherichia sp. TW14182 TW14182	Contig
GCA_000208545.2	Escherichia sp. TW10509 TW10509	Contig
GCA_000208565.2	Escherichia sp. TW09308 TW09308	Contig
GCA_000208585.2	Escherichia sp. TW11588 TW11588	Contig
GCA_000248015.2	Atlantibacter hermannii NBRC 105704 NBRC 105704	Contig
GCA_000262305.1	Shimwellia blattae DSM 4481 = NBRC 105725 DSM 4481	Contig
GCA_000327265.1	Shimwellia blattae DSM 4481 = NBRC 105725 NBRC 105725	Contig
GCA_000759775.1	Escherichia albertii NBRC 107761 NBRC 107761	Contig
GCA_000968885.2	Escherichia fergusonii GTA-EF04	Contig
GCA_000968895.2	Escherichia fergusonii GTA-EF03	Contig
GCA_000968905.2	Escherichia fergusonii GTA-EF02	Contig
GCA_001471755.1	Escherichia fergusonii FDAARGOS_170	Contig
GCA_001514555.1	Escherichia albertii 20H38	Contig
GCA_001514575.1	Escherichia albertii 24	Contig
GCA_001514595.1	Escherichia albertii Jun-51	Contig
GCA_001514625.1	Escherichia albertii 94389	Contig
GCA_001514645.1	Escherichia albertii NIAH_Bird_13	Contig
GCA_001514665.1	Escherichia albertii NIAH_Bird_16	Contig
GCA_001514685.1	Escherichia albertii NIAH_Bird_2	Contig
GCA_001514705.1	Escherichia albertii NIAH_Bird_23	Contig
GCA_001514725.1	Escherichia albertii NIAH_Bird_24	Contig
GCA_001514745.1	Escherichia albertii NIAH_Bird_25	Contig
GCA_001514765.1	Escherichia albertii NIAH_Bird_26	Contig
GCA_001514785.1	Escherichia albertii NIAH_Bird_5	Contig
GCA_001514805.1	Escherichia albertii NIAH_Bird_8	Contig
GCA_001514825.1	Escherichia albertii CB10113	Contig
GCA_001514845.1	Escherichia albertii CB9791	Contig
GCA_001514865.1	Escherichia albertii E2675	Contig
GCA_001514885.1	Escherichia albertii EC03-127	Contig
GCA_001514905.1	Escherichia albertii EC03-195	Contig
GCA_001514925.1	Escherichia albertii EC05-160	Contig
GCA_001514945.1	Escherichia albertii EC05-44	Contig
GCA_001514965.1	Escherichia albertii EC05-81	Contig
GCA_001514985.1	Escherichia albertii HIPH08472	Contig
GCA_001515005.1	Escherichia albertii K7394	Contig
GCA_001515025.1	Escherichia albertii K7744	Contig
GCA_001515045.1	Escherichia albertii K7756	Contig
GCA_001515065.1	Escherichia albertii KU20110014	Contig
GCA_002109845.1	Escherichia albertii B156 B156	Contig

## Sheet: Supplementary Table S3
Supplementary Table S3: List of 213 genomes and raw reads of Burkholdria with their assembly id or SRA accession ids.
Assembly ID/Accession ID (SRA)	Organism Name	Status
GCA_000283475.1	Ralstonia solanacearum str. PSI07	Complete Genomes
GCA_000013645.1	Paraburkholderia xenovorans LB400	Complete Genomes
GCA_001865575.1	Paraburkholderia sprentiae WSM5005	Complete Genomes
GCA_000020125.1	Paraburkholderia phytofirmans PsJN	Complete Genomes
GCA_000020045.1	Paraburkholderia phymatum STM815	Complete Genomes
GCA_000961515.1	Paraburkholderia fungorum strain ATCC BAA-463	Complete Genomes
GCA_000959445.1	Burkholderia vietnamiensis LMG 10929	Complete Genomes
GCA_000016205.1	Burkholderia vietnamiensis G4	Complete Genomes
GCA_000959245.1	Burkholderia ubonensis MSMB22	Complete Genomes
GCA_000706745.1	Burkholderia thailandensis USAMRU Malaysia #20	Complete Genomes
GCA_000764595.1	Burkholderia thailandensis MSMB59	Complete Genomes
GCA_000385525.1	Burkholderia thailandensis MSMB121	Complete Genomes
GCA_000567905.1	Burkholderia thailandensis H0587	Complete Genomes
GCA_000567945.1	Burkholderia thailandensis E444	Complete Genomes
GCA_000012365.1	Burkholderia thailandensis E264	Complete Genomes
GCA_000765375.1	Burkholderia thailandensis E254	Complete Genomes
GCA_000959605.1	Burkholderia thailandensis 34	Complete Genomes
GCA_000808035.2	Burkholderia thailandensis 2003015869	Complete Genomes
GCA_000567925.1	Burkholderia thailandensis 2002721723	Complete Genomes
GCA_000959425.1	Burkholderia thailandensis 2002721643	Complete Genomes
GCA_000236065.1	Burkholderia sp. YI23	Complete Genomes
GCA_000402035.1	Burkholderia sp. RPE64 DNA	Complete Genomes
GCA_000262695.1	Burkholderia sp. KJ006	Complete Genomes
GCA_000148685.1	Burkholderia sp. CCGE1003	Complete Genomes
GCA_000092885.1	Burkholderia sp. CCGE1002	Complete Genomes
GCA_001513745.1	Burkholderia sp. Bp5365 strain MSMB43	Complete Genomes
GCA_000012945.1	Burkholderia sp. 383	Complete Genomes
GCA_000198775.1	Burkholderia rhizoxinica HKI 454	Complete Genomes
GCA_000770495.1	Burkholderia pseudomallei TSV 48	Complete Genomes
GCA_000011545.1	Burkholderia pseudomallei strain K96243	Complete Genomes
GCA_000756145.1	Burkholderia pseudomallei strain 1106a	Complete Genomes
GCA_000757035.2	Burkholderia pseudomallei Pasteur 52237	Complete Genomes
GCA_000511895.1	Burkholderia pseudomallei NCTC 13178	Complete Genomes
GCA_000764575.1	Burkholderia pseudomallei NAU35A-3	Complete Genomes
GCA_000511915.1	Burkholderia pseudomallei NAU20B-16	Complete Genomes
GCA_000439695.1	Burkholderia pseudomallei MSHR305	Complete Genomes
GCA_000959225.1	Burkholderia pseudomallei MSHR2543	Complete Genomes
GCA_000521645.1	Burkholderia pseudomallei MSHR146	Complete Genomes
GCA_000959285.1	Burkholderia pseudomallei K96243	Complete Genomes
GCA_000755905.1	Burkholderia pseudomallei HBPUB10303a	Complete Genomes
GCA_000015905.1	Burkholderia pseudomallei 668	Complete Genomes
GCA_000959145.1	Burkholderia pseudomallei 406e	Complete Genomes
GCA_000012785.1	Burkholderia pseudomallei 1710b	Complete Genomes
GCA_000959125.1	Burkholderia pseudomallei 1026b	Complete Genomes
GCA_000755985.1	Burkholderia oklahomensis strain EO147	Complete Genomes
GCA_000959365.1	Burkholderia oklahomensis C6786	Complete Genomes
GCA_000018505.1	Burkholderia multivorans ATCC 17616	Complete Genomes
GCA_000959465.1	Burkholderia mallei strain India86-567-2	Complete Genomes
GCA_000959165.1	Burkholderia mallei strain 2002734299	Complete Genomes
GCA_000959625.1	Burkholderia mallei strain 2002721276	Complete Genomes
GCA_000015465.1	Burkholderia mallei SAVP1	Complete Genomes
GCA_000015625.1	Burkholderia mallei NCTC 10247	Complete Genomes
GCA_000762285.1	Burkholderia mallei NCTC 10247	Complete Genomes
GCA_000015605.1	Burkholderia mallei NCTC 10229	Complete Genomes
GCA_000011705.1	Burkholderia mallei ATCC 23344	Complete Genomes
GCA_000960995.1	Burkholderia glumae LMG 2196 = ATCC 33617	Complete Genomes
GCA_000022645.2	Burkholderia glumae BGR1	Complete Genomes
GCA_000959725.1	Burkholderia gladioli strain ATCC 10248	Complete Genomes
GCA_000194745.1	Burkholderia gladioli BSR3	Complete Genomes
GCA_000959505.1	Burkholderia dolosa AU0158	Complete Genomes
GCA_000764955.1	Burkholderia cenocepacia strain DWS 37E-2	Complete Genomes
GCA_000755725.1	Burkholderia cenocepacia strain DDS 22E-1	Complete Genomes
GCA_000019505.1	Burkholderia cenocepacia MC0-3	Complete Genomes
GCA_000009485.1	Burkholderia cenocepacia J2315	Complete Genomes
GCA_000203955.1	Burkholderia cenocepacia HI2424	Complete Genomes
GCA_000236215.4	Burkholderia cenocepacia H111 complete genome	Complete Genomes
GCA_000014085.1	Burkholderia cenocepacia AU 1054	Complete Genomes
GCA_000019925.1	Burkholderia ambifaria MC40-6	Complete Genomes
GCA_000959545.1	Burkholderia ambifaria AMMD	Complete Genomes
GCA_000566705.1	Robbsia andropogonis Ba3549	Contigs
GCA_000416445.1	Paraburkholderia phenoliruptrix AC1100	Contigs
GCA_000519185.1	Paraburkholderia nodosa DSM 21604	Contigs
GCA_000739815.1	Paraburkholderia mimosarum LMG 23256 = NBRC 106338 DNA	Contigs
GCA_000341045.1	Paraburkholderia kururiensis M130 Bk_1	Contigs
GCA_000472525.1	Paraburkholderia dilworthii strain WSM3556	Contigs
GCA_002179925.1	Paraburkholderia caledonica strain CA-S3F-1	Contigs
GCA_001045575.1	Candidatus Burkholderia pumila strain UZHbot3 BPMIctg1	Contigs
GCA_000648925.1	Caballeronia jiangsuensis strain MP-1	Contigs
GCA_000698555.1	Caballeronia grimmiae strain R27	Contigs
GCA_000698595.1	Caballeronia glathei strain DSM 50014	Contigs
GCA_000170335.1	Burkholderia ubonensis Bu PMP6xxBUBxxBu-1143	Contigs
GCA_000170315.1	Burkholderia thailandensis TXDOH PMP6xxBTHxxTXDOH-810	Contigs
GCA_000877335.1	Burkholderia thailandensis Phuket 4W-1	Contigs
GCA_000179515.1	Burkholderia thailandensis E555 BTHE555_520	Contigs
GCA_000739835.1	Burkholderia terrae NBRC 100964 DNA	Contigs
GCA_000372945.1	Burkholderia sp. WSM4176	Contigs
GCA_000472545.1	Burkholderia sp. WSM2232	Contigs
GCA_000472445.1	Burkholderia sp. WSM2230	Contigs
GCA_000519245.1	Burkholderia sp. UYPR1.413	Contigs
GCA_000421865.1	Burkholderia sp. URHA0054	Contigs
GCA_000191945.2	Burkholderia sp. TJI49	Contigs
GCA_000256585.3	Burkholderia sp. SJ98	Contigs
GCA_000515195.1	Burkholderia sp. JPY366	Contigs
GCA_000373005.1	Burkholderia sp. JPY347	Contigs
GCA_000173575.1	Burkholderia sp. H160 ctg00284	Contigs
GCA_000178415.2	Burkholderia sp. Ch1-1	Contigs
GCA_000281995.2	Burkholderia sp. BT03 ctg9	Contigs
GCA_000466765.1	Burkholderia sp. AU4i	Contigs
GCA_000297475.1	Burkholderia pyrrocinia CH-67	Contigs
GCA_000774255.1	Burkholderia pseudomallei TSV 43	Contigs
GCA_000774485.1	Burkholderia pseudomallei TSV 31	Contigs
GCA_000774625.1	Burkholderia pseudomallei TSV 25	Contigs
GCA_000773345.1	Burkholderia pseudomallei strain MSHR3997 JT30.1_quiver	Contigs
GCA_000756915.1	Burkholderia pseudomallei strain BDZ	Contigs
GCA_001446075.1	Burkholderia pseudomallei NCTC 13179	Contigs
GCA_001446055.1	Burkholderia pseudomallei NCTC 13178	Contigs
GCA_000774565.1	Burkholderia pseudomallei MSHR4375	Contigs
GCA_000774245.1	Burkholderia pseudomallei MSHR4372	Contigs
GCA_000774415.1	Burkholderia pseudomallei MSHR4308	Contigs
GCA_000774185.1	Burkholderia pseudomallei MSHR4304	Contigs
GCA_000774635.1	Burkholderia pseudomallei MSHR4303	Contigs
GCA_000774275.1	Burkholderia pseudomallei MSHR4300	Contigs
GCA_000774465.1	Burkholderia pseudomallei MSHR4299	Contigs
GCA_000774335.1	Burkholderia pseudomallei MSHR4032	Contigs
GCA_000774555.1	Burkholderia pseudomallei MSHR4012	Contigs
GCA_000774395.1	Burkholderia pseudomallei MSHR4003	Contigs
GCA_000774645.1	Burkholderia pseudomallei MSHR4000	Contigs
GCA_000774475.1	Burkholderia pseudomallei MSHR3964	Contigs
GCA_000774575.1	Burkholderia pseudomallei MSHR3960	Contigs
GCA_000774385.1	Burkholderia pseudomallei MSHR3951	Contigs
GCA_000774705.1	Burkholderia pseudomallei MSHR3458	Contigs
GCA_000775035.1	Burkholderia pseudomallei MSHR3335	Contigs
GCA_000774875.1	Burkholderia pseudomallei MSHR332	Contigs
GCA_000775045.1	Burkholderia pseudomallei MSHR2138	Contigs
GCA_000970935.1	Burkholderia pseudomallei MSHR1328	Contigs
GCA_000775655.1	Burkholderia pseudomallei MSHR1029	Contigs
GCA_000452985.1	Burkholderia pseudomallei HBPUB10134a BP_10134a_2	Contigs
GCA_000774545.1	Burkholderia pseudomallei BDU 2	Contigs
GCA_000774405.1	Burkholderia pseudomallei ABCPW 91	Contigs
GCA_000774495.1	Burkholderia pseudomallei ABCPW 30	Contigs
GCA_000685075.1	Burkholderia oxyphila NBRC 105797	Contigs
GCA_000756965.1	Burkholderia multivorans strain DWS 42B-1	Contigs
GCA_000182275.1	Burkholderia multivorans CGD2	Contigs
GCA_000182255.1	Burkholderia multivorans CGD1	Contigs
GCA_000286575.1	Burkholderia multivorans CF2	Contigs
GCA_001279185.1	Burkholderia mallei strain Turkey7	Contigs
GCA_001279325.1	Burkholderia mallei strain Turkey2	Contigs
GCA_000756865.1	Burkholderia mallei strain SR092700I	Contigs
GCA_000757315.2	Burkholderia mallei strain China5 DM79	Contigs
GCA_000300395.1	Burkholderia glumae AU6208	Contigs
GCA_000503955.1	Burkholderia glumae 336gr-1 0:22	Contigs
GCA_000365245.1	Burkholderia glumae 3252-8 1	Contigs
GCA_000757585.1	Burkholderia gladioli strain UCD-UG_CHAPALOTE	Contigs
GCA_000365265.1	Burkholderia gladioli 3848s-5 1	Contigs
GCA_000685035.1	Burkholderia ferrariae NBRC 106233	Contigs
GCA_000724975.1	Burkholderia cepacia strain RB-39	Contigs
GCA_000473485.1	Burkholderia cepacia ATCC 25416	Contigs
GCA_000689575.1	Burkholderia cenocepacia S2AES	Contigs
GCA_000689555.1	Burkholderia cenocepacia PT15	Contigs
GCA_000152565.1	Burkholderia cenocepacia PC184	Contigs
GCA_000333155.2	Burkholderia cenocepacia K56-2Valvano	Contigs
GCA_000689595.1	Burkholderia cenocepacia D2AES	Contigs
GCA_000333135.2	Burkholderia cenocepacia BC7	Contigs
GCA_000685015.1	Burkholderia bannensis NBRC 103871	Contigs
GCA_000182015.1	Burkholderia ambifaria MEX-5 ctg00275	Contigs
GCA_000181975.1	Burkholderia ambifaria IOP40-10	Contigs
SRR1609217	Burkholderia pseudomallei NAU20B-16	paired_reads
SRR6989598	Burkholderia pseudomallei MSHR4032	paired_reads
SRR6989596	Burkholderia pseudomallei MSHR4300	paired_reads
SRR6993891	Burkholderia pseudomallei MSHR4303	paired_reads
SRR6993892	Burkholderia pseudomallei MSHR4304	paired_reads
SRR6994682	Burkholderia pseudomallei MSHR4372	paired_reads
SRR6995041	Burkholderia pseudomallei MSHR4375	paired_reads
SRR6995044	Burkholderia pseudomallei MSHR4299	paired_reads
SRR6995959	Burkholderia pseudomallei TSV 43	paired_reads
SRR6995989	Burkholderia pseudomallei MSHR4012	paired_reads
SRR6996245	Burkholderia pseudomallei MSHR4000	paired_reads
SRR6996250	Burkholderia pseudomallei MSHR3964	paired_reads
SRR6996266	Burkholderia pseudomallei MSHR3960	paired_reads
SRR6996345	Burkholderia pseudomallei MSHR3951	paired_reads
SRR1910403	Burkholderia thailandensis 2003015869	paired_reads
SRR1609230	Burkholderia pseudomallei MSHR305	paired_reads
SRR1618798	Burkholderia oklahomensis EO147	interleaved_paired_read
SRR1614095	Burkholderia pseudomallei 406E	paired_reads
SRR2148790	Burkholderia pseudomallei Pasteur 52237	paired_reads
SRR1619356	Burkholderia pseudomallei 1106a	paired_reads
SRR1614021	Burkholderia pseudomallei K96243	paired_reads
SRR7008011	Burkholderia pseudomallei HBPUB10134a	paired_reads
SRR7008116	Burkholderia pseudomallei HBPUB10303a	paired_reads
SRR1618480	Burkholderia cenocepacia DDS 22E-1	paired_reads
SRR1618483	Burkholderia cenocepacia DWS 37E-2	paired_reads
SRR1619408	Burkholderia glumae ATCC 33617	paired_reads
SRR2146904	Burkholderia mallei India86-567-2	paired_reads
SRR2084375	Burkholderia mallei Turkey7	single_end
SRR2147676	Burkholderia mallei China5	paired_reads
SRR7008337	Burkholderia pseudomallei MSHR3458	single_end
SRR2889762	Burkholderia thailandensis MSMB59	single_end
SRR2889764	Burkholderia sp. MSMB121	single_end
SRR1609236	Burkholderia thailandensis E444	paired_reads
SRR1202113	Burkholderia thailandensis 34	single_end
SRR2889766	Burkholderia thailandensis E264	paired_reads
SRR1618477	Burkholderia ubonensis MSMB22	paired_reads
SRR2147670	Burkholderia vietnamiensis LMG10929	paired_reads
SRR2889773	Burkholderia xenovorans LB400	paired_reads
SRR1202685	Burkholderia thailandensis Phuket 4W-1	paired_reads
SRR1609211	Burkholderia pseudomallei MSHR146	paired_reads
SRR1609221	Burkholderia pseudomallei NAU35A-3	paired_reads
SRR1609250	Burkholderia thailandensis E254	paired_reads
SRR1614074	Burkholderia oklahomensis C6786	paired_reads
SRR1617374	Burkholderia gladioli ATCC 10248	paired_reads
SRR1617682	Burkholderia mallei NCTC 10247	single_end
SRR1618349	Burkholderia mallei 2002734299	paired_reads
SRR1618486	Burkholderia cepacia 25416	paired_reads
SRR2083743	Burkholderia mallei Turkey2	single_end
SRR2146907	Burkholderia ambifaria AMMD	paired_reads
SRR2147204	Burkholderia dolosa AU0158	paired_reads
SRR247934	Burkholderia cenocepacia BC7	single_end
SRR248043	Burkholderia multivorans CF2 ctg100011133411	single_end
SRR339981	Burkholderia multivorans CGD1 gcontig_1113107088322	single_end
SRR3825553	Burkholderia cenocepacia HI2424	paired_reads
SRR1614024	Burkholderia pseudomallei MSHR2543	paired_reads

## Sheet: Supplementary Table S4
Supplementary Table S4: List of 210 fully and partially sequenced Saccharomyces genomes and raw reads with their assembly ids.
Assembly ID	Organism Name
GCA_000146045.2	Saccharomyces cerevisiae S288C S288C
GCA_000149365.1	Saccharomyces cerevisiae RM11-1a RM11-1a
GCA_000166955.1	Saccharomyces paradoxus NRRL Y-17217 NRRL Y-17217
GCA_000166975.1	Saccharomyces mikatae IFO 1815 IFO 1815
GCA_000166995.1	Saccharomyces uvarum MCYC 623 MCYC 623
GCA_000167035.1	Saccharomyces bayanus 623-6C 623-6C
GCA_000167055.1	Saccharomyces mikatae IFO 1815 IFO 1815
GCA_000167075.2	Saccharomyces kudriavzevii IFO 1802 IFO 1802
GCA_000181435.1	Saccharomyces cerevisiae YJM789 YJM789
GCA_000182075.1	Saccharomyces cerevisiae M22 M22
GCA_000182095.1	Saccharomyces cerevisiae YPS163 YPS163
GCA_000182115.1	Saccharomyces pastorianus Weihenstephan 34/70 Weihenstephan 34/70
GCA_000182175.1	Saccharomyces cerevisiae AWRI1631 AWRI1631
GCA_000182315.2	Saccharomyces cerevisiae JAY291 JAY291
GCA_000192375.1	Saccharomyces cerevisiae Y10 Y10
GCA_000192455.1	Saccharomyces cerevisiae CBS 7960 CBS 7960
GCA_000192495.1	Saccharomyces cerevisiae CLIB324 CLIB324
GCA_000192515.1	Saccharomyces cerevisiae YJM269 YJM269
GCA_000192535.1	Saccharomyces cerevisiae FL100 FL100
GCA_000192555.1	Saccharomyces cerevisiae CLIB215 CLIB215
GCA_000209265.1	Saccharomyces cerevisiae PW5 PW5
GCA_000209285.1	Saccharomyces cerevisiae UC5 UC5
GCA_000209305.1	Saccharomyces cerevisiae T73 T73
GCA_000209345.1	Saccharomyces cerevisiae CLIB382 CLIB382
GCA_000209365.1	Saccharomyces cerevisiae T7 T7
GCA_000218975.1	Saccharomyces cerevisiae EC1118
GCA_000234495.1	Saccharomyces cerevisiae EC9-8 EC9-8
GCA_000256055.1	Saccharomyces kudriavzevii FM1056 FM1056
GCA_000256745.1	Saccharomyces kudriavzevii FM1057 FM1057
GCA_000256765.1	Saccharomyces kudriavzevii FM1066 FM1066
GCA_000256785.1	Saccharomyces kudriavzevii FM1062 FM1062
GCA_000256805.1	Saccharomyces kudriavzevii FM1073 FM1073
GCA_000256825.1	Saccharomyces kudriavzevii FM1071 FM1071
GCA_000256845.1	Saccharomyces kudriavzevii FM1072 FM1072
GCA_000256865.1	Saccharomyces kudriavzevii FM1069 FM1069
GCA_000256885.1	Saccharomyces kudriavzevii FM1076 FM1076
GCA_000256905.1	Saccharomyces kudriavzevii FM1075 FM1075
GCA_000256925.1	Saccharomyces kudriavzevii FM1074 FM1074
GCA_000256965.1	Saccharomyces kudriavzevii FM1094 FM1094
GCA_000256985.1	Saccharomyces kudriavzevii FM1077 FM1077
GCA_000257005.1	Saccharomyces kudriavzevii FM1078 FM1078
GCA_000257025.1	Saccharomyces kudriavzevii FM1079 FM1079
GCA_000257045.1	Saccharomyces kudriavzevii ZP591 ZP591
GCA_000257065.1	Saccharomyces kudriavzevii IFO1803 IFO1803
GCA_000257085.1	Saccharomyces kudriavzevii IFO10991 IFO10991
GCA_000257105.1	Saccharomyces kudriavzevii IFO10990 IFO10990
GCA_000260735.1	Saccharomyces cerevisiae Kyokai no. 7 Kyokai no. 7
GCA_000287895.1	Saccharomyces pastorianus CCY48 - 91 CCY48 - 91
GCA_000292725.1	Saccharomyces arboricola H-6 H-6
GCA_000308935.1	Saccharomyces cerevisiae ZTW1 ZTW1
GCA_000325965.1	Saccharomyces cerevisiae Lalvin QA23 Lalvin QA23
GCA_000326005.1	Saccharomyces cerevisiae FostersO FostersO
GCA_000326105.1	Saccharomyces cerevisiae x Saccharomyces kudriavzevii VIN7 VIN7
GCA_000365045.1	Saccharomyces cerevisiae M3707 M3707
GCA_000365085.1	Saccharomyces cerevisiae M3837 M3837
GCA_000365105.1	Saccharomyces cerevisiae M3838 M3838
GCA_000365125.1	Saccharomyces cerevisiae M3839 M3839
GCA_000416405.1	Saccharomyces cerevisiae NY1308 NY1308
GCA_000442675.2	Saccharomyces sp. EDRL EDRL
GCA_000508805.2	Saccharomyces cerevisiae NAM34-4C NAM34-4C
GCA_000508825.2	Saccharomyces cerevisiae IR-2 IR-2
GCA_000586535.1	Saccharomyces pastorianus Weihenstephan 34/70 Weihenstephan 34/70
GCA_000586595.1	Saccharomyces pastorianus CBS 1513 CBS 1513
GCA_000723645.1	Saccharomyces cerevisiae N85 N85
GCA_000732305.1	Saccharomyces uvarum A9
GCA_000756235.1	Saccharomyces cerevisiae UCD51
GCA_000756245.1	Saccharomyces cerevisiae M5 M5
GCA_000766165.2	Saccharomyces cerevisiae YS9
GCA_000766175.2	Saccharomyces cerevisiae YPS163
GCA_000766185.2	Saccharomyces cerevisiae YJM339
GCA_000766195.2	Saccharomyces cerevisiae YPS128
GCA_000766245.2	Saccharomyces cerevisiae Y55
GCA_000766265.2	Saccharomyces cerevisiae g833-1B
GCA_000766275.2	Saccharomyces cerevisiae DBVPG6044
GCA_000766305.2	Saccharomyces cerevisiae RedStar
GCA_000766315.2	Saccharomyces cerevisiae BC187
GCA_000766375.2	Saccharomyces cerevisiae YPH499
GCA_000766395.2	Saccharomyces cerevisiae FY1679
GCA_000766415.2	Saccharomyces cerevisiae 10560-6B
GCA_000766435.2	Saccharomyces cerevisiae BY4742
GCA_000766455.2	Saccharomyces cerevisiae JK9-3d
GCA_000766475.2	Saccharomyces cerevisiae W303
GCA_000766495.2	Saccharomyces cerevisiae CEN.PK2-1Ca
GCA_000766515.2	Saccharomyces cerevisiae FL100
GCA_000766535.2	Saccharomyces cerevisiae X2180-1A
GCA_000766555.2	Saccharomyces cerevisiae D273-10B
GCA_000766575.2	Saccharomyces cerevisiae BY4741
GCA_000766595.2	Saccharomyces cerevisiae SEY6210
GCA_000766615.2	Saccharomyces cerevisiae L1528
GCA_000766635.2	Saccharomyces cerevisiae RM11-1A
GCA_000767965.1	Saccharomyces cerevisiae K11
GCA_000768095.1	Saccharomyces cerevisiae UWOPS05_217_3
GCA_000773925.1	Saccharomyces cerevisiae 9464
GCA_000775555.1	Saccharomyces cerevisiae EBY.VW4000
GCA_000805465.1	Saccharomyces pastorianus CBS 1483
GCA_001006245.1	Saccharomyces cerevisiae 4124-S60
GCA_001029995.1	Saccharomyces cerevisiae GSY2239
GCA_001051215.1	Saccharomyces cerevisiae ySR127
GCA_001078085.1	Saccharomyces cerevisiae ISO12
GCA_001078105.1	Saccharomyces cerevisiae Ethanol Red
GCA_001282415.1	Saccharomyces cerevisiae NRRL Y-12632 NRRL Y-12632
GCA_001305865.1	Saccharomyces cerevisiae W303 W303
GCA_001483335.1	Saccharomyces pastorianus Hybrid yeast 1
GCA_001483345.1	Saccharomyces pastorianus Hybrid yeast 7
GCA_001515405.1	Saccharomyces eubayanus CBS12357
GCA_001515425.1	Saccharomyces pastorianus CBS 1503 CBS1503
GCA_001515445.1	Saccharomyces pastorianus CBS 1513 CBS1513
GCA_001515465.1	Saccharomyces pastorianus CBS1538
GCA_001515485.1	Saccharomyces pastorianus Weihenstephan 34/70 Weihenstephan 34/70
GCA_001545905.1	Saccharomyces sp. 'boulardii' kirkman
GCA_001545975.1	Saccharomyces sp. 'boulardii' Unisankyo
GCA_001578265.1	Saccharomyces cerevisiae 74-D694
GCA_001578275.1	Saccharomyces cerevisiae 15V-P4
GCA_001578285.1	Saccharomyces cerevisiae 1B-D1606
GCA_001578295.1	Saccharomyces cerevisiae 25-25-2V-P3982
GCA_001578385.1	Saccharomyces cerevisiae 6P-33G-D373
GCA_001584535.1	Saccharomyces cerevisiae MT1
GCA_001611835.1	Saccharomyces cerevisiae Lalvin L2056 Lalvin L2056
GCA_001625055.1	Saccharomyces sp. 'boulardii' ATCC MYA-797
GCA_001640265.1	Saccharomyces pastorianus 79
GCA_001750485.1	Saccharomyces cerevisiae GUJ105
GCA_001932575.1	Saccharomyces cerevisiae BG1
GCA_001937245.1	Saccharomyces cerevisiae VTT A-81062
GCA_001983315.1	Saccharomyces cerevisiae 131
GCA_002079055.1	Saccharomyces paradoxus CBS432
GCA_002079085.1	Saccharomyces paradoxus N44
GCA_002079115.1	Saccharomyces paradoxus YPS138
GCA_002079145.1	Saccharomyces paradoxus UFRJ50816
GCA_002079175.1	Saccharomyces paradoxus UWOPS91-917.1
GCA_900099165.1	Saccharomyces cerevisiae MTF2114
GCA_900099195.1	Saccharomyces cerevisiae MTF2395
GCA_900099225.1	Saccharomyces cerevisiae MTF2293
GCA_900099255.1	Saccharomyces cerevisiae MTF2293
GCA_900099265.1	Saccharomyces cerevisiae MTF1784
GCA_900099275.1	Saccharomyces cerevisiae MTF2396
GCA_900099285.1	Saccharomyces cerevisiae MTF1832
GCA_900099305.1	Saccharomyces cerevisiae MTF2292
GCA_900099345.1	Saccharomyces cerevisiae MTF1833
GCA_900099355.1	Saccharomyces cerevisiae MTF2119
GCA_900099375.1	Saccharomyces cerevisiae MTF2281
GCA_900099395.1	Saccharomyces cerevisiae MTF2288
GCA_900099425.1	Saccharomyces cerevisiae MTF2291
GCA_900099445.1	Saccharomyces cerevisiae MTF2295
GCA_900177835.1	Saccharomyces cerevisiae
GCA_900177845.1	Saccharomyces cerevisiae
GCA_900177855.1	Saccharomyces cerevisiae
GCA_900177865.1	Saccharomyces cerevisiae
GCA_900177875.1	Saccharomyces cerevisiae
GCA_900177885.1	Saccharomyces cerevisiae
GCA_900177905.1	Saccharomyces cerevisiae
GCA_900177915.1	Saccharomyces cerevisiae
GCA_900177925.1	Saccharomyces cerevisiae
GCA_900177935.1	Saccharomyces cerevisiae
GCA_900177945.1	Saccharomyces cerevisiae
GCA_900177975.1	Saccharomyces cerevisiae
GCA_900177985.1	Saccharomyces cerevisiae
GCA_900177995.1	Saccharomyces cerevisiae
GCA_900178015.1	Saccharomyces cerevisiae
GCA_900178025.1	Saccharomyces cerevisiae
GCA_900178035.1	Saccharomyces cerevisiae
GCA_900178045.1	Saccharomyces cerevisiae
GCA_900178065.1	Saccharomyces cerevisiae
GCA_900178075.1	Saccharomyces cerevisiae
GCA_900178105.1	Saccharomyces cerevisiae MCN1500_3C
GCA_900178125.1	Saccharomyces cerevisiae MCN1500_10C
GCA_900178135.1	Saccharomyces cerevisiae MUCL42908
GCA_900178145.1	Saccharomyces cerevisiae CLIB560
GCA_900178155.1	Saccharomyces cerevisiae Lava32_6
GCA_900178165.1	Saccharomyces cerevisiae N15_4
GCA_900178175.1	Saccharomyces cerevisiae NRRY1791
GCA_900178185.1	Saccharomyces cerevisiae 309
GCA_900178195.1	Saccharomyces cerevisiae CLIB215_3B
GCA_900178205.1	Saccharomyces cerevisiae CLIB219
GCA_900178215.1	Saccharomyces cerevisiae ZP611
GCA_900178225.1	Saccharomyces cerevisiae Lava38_1
GCA_900178235.1	Saccharomyces cerevisiae TL229_alpha
GCA_900178245.1	Saccharomyces cerevisiae 390_D2
GCA_900178255.1	Saccharomyces cerevisiae YQ5
GCA_900178265.1	Saccharomyces cerevisiae 6464
GCA_900178275.1	Saccharomyces cerevisiae Lava32_15
GCA_900178285.1	Saccharomyces cerevisiae EDV493
GCA_900178295.1	Saccharomyces cerevisiae MJ73
GCA_900178305.1	Saccharomyces cerevisiae CBS7957
GCA_900178315.1	Saccharomyces cerevisiae 376
GCA_900178325.1	Saccharomyces cerevisiae OakArd11_2_2
GCA_900178335.1	Saccharomyces cerevisiae ZP1050
GCA_900178345.1	Saccharomyces cerevisiae OakRom3_2
GCA_900178355.1	Saccharomyces cerevisiae CBS7959
GCA_900178365.1	Saccharomyces cerevisiae CLIB215
GCA_900178375.1	Saccharomyces cerevisiae ZP851
GCA_900178385.1	Saccharomyces cerevisiae OakBod21_1
GCA_900178395.1	Saccharomyces cerevisiae NRRLY1545
GCA_900178405.1	Saccharomyces cerevisiae OakGri7_1
GCA_900178415.1	Saccharomyces cerevisiae VPDN_Fino
GCA_900178425.1	Saccharomyces cerevisiae CBS1171
GCA_900178435.1	Saccharomyces cerevisiae KS11
GCA_900178445.1	Saccharomyces cerevisiae YA3
GCA_900178455.1	Saccharomyces cerevisiae 460
GCA_900178465.1	Saccharomyces cerevisiae
GCA_900178475.1	Saccharomyces cerevisiae ZP848
GCA_900178485.1	Saccharomyces cerevisiae VKMY373
GCA_900178495.1	Saccharomyces cerevisiae 245
GCA_900178505.1	Saccharomyces cerevisiae M2ONO800_1A
SRR3138761	Saccharomyces cerevisiae PW5 PW5
SRR3138753	Saccharomyces cerevisiae CLIB382 CLIB382
SRR173085	Saccharomyces kudriavzevii FM 1097
ERR756226	Saccharomyces cerevisiae SD085
ERR756197	GMY321
SRR3953453	Saccharomyces cerevisiae M3838
SRR1569897	Saccharomyces cerevisiae FL100 FL100

## Sheet: Supplementary Table S5
Table S5: List of raw reads that were used for reconstructing ebola phylogeny from Sierra Leone
SRA #
SRR1553419
SRR1553421
SRR1553422
SRR1553423
SRR1553425
SRR1553433
SRR1553434
SRR1553435
SRR1553436
SRR1553439
SRR1553441
SRR1553442
SRR1553444
SRR1553450
SRR1553456
SRR1553458
SRR1553462
SRR1553464
SRR1553465
SRR1553466
SRR1553467
SRR1553471
SRR1553478
SRR1553479
SRR1553480
SRR1553481
SRR1553486
SRR1553488
SRR1553489
SRR1553491
SRR1553495
SRR1553496
SRR1553498
SRR1553502
SRR1553503
SRR1553504
SRR1553510
SRR1553511
SRR1553512
SRR1553513
SRR1553514
SRR1553515
SRR1553520
SRR1553523
SRR1553524
SRR1553529
SRR1553531
SRR1553533
SRR1553534
SRR1553535
SRR1553536
SRR1553541
SRR1553542
SRR1553543
SRR1553544
SRR1553545
SRR1553548
SRR1553554
SRR1553558
SRR1553559
SRR1553565
SRR1553566
SRR1553568
SRR1553571
SRR1553572
SRR1553575
SRR1553577
SRR1553579
SRR1553582
SRR1553585
SRR1553588
SRR1553591
SRR1553592
SRR1553593
SRR1553599
SRR1553600
SRR1553602
SRR1553606
SRR1553609
SRR1734988
SRR1734989
SRR1734990
SRR1734991
SRR1734993
SRR1734995
SRR1734998
SRR1735000
SRR1735006
SRR1735007
SRR1735008
SRR1735009
SRR1735010
SRR1735011
SRR1735012
SRR1735013
SRR1735014
SRR1735015
SRR1735021
SRR1735022
SRR1735023
SRR1735024
SRR1735025
SRR1735029
SRR1735031
SRR1735033
SRR1735034
SRR1735036
SRR1735037
SRR1735038
SRR1735041
SRR1735042
SRR1735043
SRR1735044
SRR1735045
SRR1735046
SRR1735048
SRR1735050
SRR1735051
SRR1735054
SRR1735056
SRR1735057
SRR1735061
SRR1735062
SRR1735063
SRR1735067
SRR1735068
SRR1735069
SRR1735070
SRR1735074
SRR1735077
SRR1735079
SRR1735082
SRR1735084
SRR1735087
SRR1735089
SRR1735091
SRR1735092
SRR1735095

## Sheet: Supplementary Table S6
Supplementary Table S6: List of E. coli, E. fergusonii, and Shigella genomes used for metagenome analysis, performance test, and molecular evolutionary analysis
Accession ID	Organism name
GCA_000006925.2	Shigella flexneri 2a str. 301 strain=301
GCA_000007405.1	Shigella flexneri 2a str. 2457T strain=2457T
GCA_000008865.1	Escherichia coli O157:H7 str. Sakai strain=Sakai substr. RIMD 0509952
GCA_000009565.2	Escherichia coli BL21(DE3) strain=BL21(DE3)
GCA_000010245.1	Escherichia coli str. K-12 substr. W3110 strain=K-12 substr. W3110
GCA_000010385.1	Escherichia coli SE11 strain=SE11
GCA_000010485.1	Escherichia coli SE15 strain=SE15
GCA_000010745.1	Escherichia coli O103:H2 str. 12009 strain=12009
GCA_000010765.1	Escherichia coli O111:H- str. 11128 strain=11128
GCA_000012005.1	Shigella dysenteriae Sd197 strain=Sd197
GCA_000012025.1	Shigella boydii Sb227 strain=Sb227
GCA_000013265.1	Escherichia coli UTI89 strain=UTI89
GCA_000013305.1	Escherichia coli 536 strain=536
GCA_000014845.1	Escherichia coli APEC O1 strain=APEC O1
GCA_000017745.1	Escherichia coli O139:H28 str. E24377A strain=E24377A
GCA_000017765.1	Escherichia coli HS strain=HS
GCA_000017985.1	Escherichia coli B str. REL606 strain=REL606
GCA_000019385.1	Escherichia coli ATCC 8739 strain=ATCC 8739
GCA_000019425.1	Escherichia coli str. K-12 substr. DH10B strain=K-12 substr. DH10B
GCA_000019645.1	Escherichia coli SMS-3-5 strain=SMS-3-5
GCA_000020185.1	Shigella boydii CDC 3083-94 strain=BS512; CDC 3083-94
GCA_000021125.1	Escherichia coli O157:H7 str. EC4115 strain=EC4115
GCA_000022225.1	Escherichia coli O157:H7 str. TW14359 strain=TW14359
GCA_000022345.1	Escherichia coli BW2952 strain=K-12 substr. BW2952
GCA_000023365.1	Escherichia coli DH1 strain=DH1
GCA_000025165.1	Escherichia coli O55:H7 str. CB9615 strain=CB9615
GCA_000025745.1	Escherichia coli IHE3034 strain=IHE3034
GCA_000026225.1	Escherichia fergusonii ATCC 35469
GCA_000026245.1	Escherichia coli 55989 strain=55989
GCA_000026265.1	Escherichia coli IAI1 strain=IAI1
GCA_000026285.1	Escherichia coli S88 strain=S88
GCA_000026325.2	Escherichia coli UMN026 strain=UMN026
GCA_000026345.1	Escherichia coli IAI39 strain=IAI39
GCA_000026545.1	Escherichia coli O127:H6 str. E2348/69 strain=E2348/69
GCA_000027125.1	Escherichia coli 042 strain=042
GCA_000091005.1	Escherichia coli O26:H11 str. 11368 strain=11368
GCA_000092525.1	Shigella sonnei Ss046 strain=Ss046
GCA_000148365.1	Escherichia coli ABU 83972 strain=ABU 83972
GCA_000148605.1	Escherichia coli UM146 strain=UM146
GCA_000183345.1	Escherichia coli O83:H1 str. NRG 857C strain=NRG 857C
GCA_000210475.1	Escherichia coli ETEC H10407 strain=ETEC H10407
GCA_000227625.1	Escherichia coli O7:K1 str. CE10 strain=CE10
GCA_000245515.1	Escherichia coli O55:H7 str. RM12579 strain=RM12579
GCA_000257275.1	Escherichia coli P12b strain=P12b
GCA_000258025.1	Escherichia coli KO11FL strain=KO11FL
GCA_000283715.1	Shigella sonnei 53G strain=53G
GCA_000284495.1	Escherichia coli LF82 strain=LF82
GCA_000299255.1	Escherichia coli O104:H4 str. 2009EL-2050 strain=2009EL-2050
GCA_000299455.1	Escherichia coli O104:H4 str. 2011C-3493 strain=2011C-3493
GCA_000299475.1	Escherichia coli O104:H4 str. 2009EL-2071 strain=2009EL-2071
GCA_000725265.1	Escherichia coli B7A strain=B7A
GCA_000732965.1	Escherichia coli O157:H7 str. EDL933 strain=EDL933
GCA_001544635.1	Escherichia coli str. K-12 substr. MG1655 strain=K-12 substr. MG1655

## Sheet: Supplementary Table S7
Supplementary Table S7: Read based taxonomic distribution of two metagenomes.
	GGC (SRR2164314)		GGB (SRR2000383)
SPECIES NAME	READS MAPPED	RELATIVE ABUNDANCE	READS MAPPED	RELATIVE ABUNDANCE
Escherichia coli	3173128	0.9009	2362524	0.9564
Enterococcus faecium	90552	0.0038	0	NA
Bacillus subtilis	66117	0.0871	0	NA
Staphylococcus aureus	22448	0.0017	0	NA
Rothia mucilaginosa	11936	0.0005	0	NA
Cutibacterium acnes	7257	0.0004	0	NA
Lactococcus lactis	2624	0.0001	3917	0.0004
Leuconostoc citreum	1899	0.0001	1380	0.0002
Lactococcus raffinolactis	981	0	588	0.0001
Streptococcus sp. oral taxon 431	975	0.0001	0	NA
Moraxella osloensis	772	0	290	0
Veillonella parvula	502	0	107	0
Chryseobacterium bovis	317	0	217	0
Granulicatella adiacens	279	0	5314	0.0007
Abiotrophia defectiva	225	0	0	NA
Lactobacillus sanfranciscensis	216	0	0	NA
Parvovirus NIH-CQV	180	0.0042	0	NA
Lactobacillus rhamnosus	167	0	0	NA
Streptococcus oralis	135	0	0	NA
Acinetobacter johnsonii	125	0	0	NA
Gemella sanguinis	107	0	0	NA
Streptococcus sp. NPS 308	69	0	0	NA
Staphylococcus warneri	53	0	0	NA
Enterobacteria phage phiX174 sensu lato	9	0.001	7	0.0014
Streptococcus sp. I-P16	7	0	0	NA
Lactococcus phage 936 sensu lato	3	0	0	NA
[Eubacterium] rectale	0	NA	85971	0.0063
Bacteroides thetaiotaomicron	0	NA	79345	0.003
Enterococcus faecalis	0	NA	39926	0.0035
Bacteroides uniformis	0	NA	37080	0.0019
Bacteroides salyersiae	0	NA	28742	0.0013
Lactobacillus rogosae	0	NA	23412	0.0021
Faecalibacterium prausnitzii	0	NA	22191	0.0017
Bacteroides vulgatus	0	NA	22058	0.0024
Bacteroides ovatus	0	NA	20650	0.0009
Bacteroides coprophilus	0	NA	15237	0.001
Odoribacter splanchnicus	0	NA	14154	0.0007
Gemella morbillorum	0	NA	12651	0.0024
Coprococcus eutactus	0	NA	10268	0.0007
[Ruminococcus] torques	0	NA	9030	0.0008
[Eubacterium] siraeum	0	NA	8496	0.0007
Alistipes putredinis	0	NA	8392	0.0007
Holdemanella biformis	0	NA	6977	0.0008
Blautia obeum	0	NA	6878	0.0005
[Eubacterium] eligens	0	NA	6148	0.0005
Roseburia inulinivorans	0	NA	5837	0.0004
Bacteroides dorei	0	NA	5660	0.0006
Lachnospiraceae bacterium GAM79	0	NA	5444	0.0003
Parabacteroides sp. CT06	0	NA	5322	0.0013
Bacteroides caccae	0	NA	5182	0.0003
Bifidobacterium adolescentis	0	NA	4790	0.0006
Bacteroides caecimuris	0	NA	4520	0.0003
Bilophila wadsworthia	0	NA	3674	0.0002
Ruminococcus lactaris	0	NA	3539	0.0003
Bifidobacterium longum	0	NA	3505	0.0005
Ruminococcus faecis	0	NA	3016	0.0003
Parabacteroides johnsonii	0	NA	2876	0.0001
Coprococcus comes	0	NA	2715	0.0002
Parasutterella excrementihominis	0	NA	2705	0.0002
Alistipes shahii	0	NA	2146	0.0002
Bacteroides cellulosilyticus	0	NA	1920	0.0001
Roseburia intestinalis	0	NA	1898	0.0001
[Eubacterium] hallii	0	NA	1819	0.0001
Ruminococcus bicirculans	0	NA	1767	0.0001
Dorea longicatena	0	NA	1747	0.0002
Collinsella aerofaciens	0	NA	1436	0.0001
Merdimonas faecis	0	NA	1286	0.0001
Flavonifractor plautii	0	NA	1169	0.0001
Dorea formicigenerans	0	NA	1007	0.0001
Bacteroides stercoris	0	NA	926	0.0001
Akkermansia muciniphila	0	NA	903	0.0001
Clostridiales bacterium CCNA10	0	NA	884	0.0001
Eubacterium ramulus	0	NA	854	0.0001
Anaerostipes hadrus	0	NA	827	0.0001
Ruminococcus champanellensis	0	NA	787	0.0001
Ruminococcus callidus	0	NA	758	0.0001
Parabacteroides distasonis	0	NA	733	0.0002
[Bacteroides] pectinophilus	0	NA	714	0.0001
Sutterella wadsworthensis	0	NA	686	0
Intestinimonas butyriciproducens	0	NA	683	0
Eubacterium ventriosum	0	NA	657	0.0001
Ruminococcus bromii	0	NA	648	0.0001
Gemmiger formicilis	0	NA	638	0
Oscillibacter sp. PEA192	0	NA	602	0
Mediterranea massiliensis	0	NA	578	0
Rickettsia prowazekii	0	NA	536	0.0003
Clostridium phoceensis	0	NA	512	0
Methanobrevibacter smithii	0	NA	502	0.0001
Adlercreutzia equolifaciens	0	NA	441	0
Haemophilus parainfluenzae	0	NA	423	0.0001
Bacteroides fragilis	0	NA	422	0
Roseburia hominis	0	NA	418	0
Bacteroides coprocola	0	NA	401	0
Alistipes obesi	0	NA	382	0
Bifidobacterium pseudocatenulatum	0	NA	370	0.0001
Ruthenibacterium lactatiformans	0	NA	338	0
Bacteroides fluxus	0	NA	332	0
Streptococcus thermophilus	0	NA	309	0.0001
Alistipes inops	0	NA	289	0
Culturomica massiliensis	0	NA	266	0
[Clostridium] scindens	0	NA	260	0
Alistipes senegalensis	0	NA	207	0
Butyrivibrio crossotus	0	NA	202	0
Lachnospiraceae bacterium Choco86	0	NA	196	0
[Clostridium] innocuum	0	NA	164	0
Intestinibacter bartlettii	0	NA	159	0
Romboutsia timonensis	0	NA	120	0
bacterium LF-3	0	NA	111	0.0001
Clostridium sporogenes	0	NA	91	0
Streptococcus salivarius	0	NA	80	0.0001
Erysipelotrichaceae bacterium GAM147	0	NA	37	0

## Sheet: Supplementary Table S8
Supplementary Table S8: List of CDS that were detected by HyPhy (aBSREL) as positively selected.
Gene #	# of lineages tested	# of lineages with +ve selection	Gene name	Putative Function
cds1103	103	1	potC	polyamine transporter subunit
cds111	103	1	aceF	pyruvate dehydrogenase%2C dihydrolipoyltransacetylase component E2
cds1294	103	2	pspA	regulatory protein for phage-shock-protein operon
cds1315	103	1	tpx	lipid hydroperoxide peroxidase
cds1407	103	1	dnaJ	chaperone Hsp40%2C co-chaperone with DnaK
cds14	103	1	hrpA	ATP-dependent helicase
cds1744	103	2	astB	succinylarginine dihydrolase
cds1748	103	1	xthA	exonuclease III
cds183	103	1	tilS	tRNA(Ile)-lysidine synthetase
cds2154	103	1	yeiG	predicted esterase
cds2193	103	1	ccmH	heme lyase%2C CcmH subunit
cds2211	103	1	alkB	oxidative demethylase of N1-methyladenine or N3-methylcytosine DNA lesions
cds2286	103	1	nuoG	NADH
cds2428	103	1	yfeU	predicted PTS component
cds2435	103	3	amiA	N-acetylmuramoyl-l-alanine amidase I
cds2466	103	1	ypfI	predicted hydrolase
cds2573	103	1	yfiF	predicted methyltransferase
cds2651	103	1	stpA	DNA binding protein%2C nucleoid-associated
cds2685	103	1	gutQ	predicted phosphosugar-binding protein
cds2905	103	2	yggG	predicted peptidase
cds3065	103	1	yqjF	predicted quinol oxidase subunit
cds3129	103	1	infB	fused protein chain initiation factor 2%2C IF2
cds3191	103	1	rpsI	30S ribosomal subunit protein S9
cds3240	103	1	hemE	uroporphyrinogen decarboxylase
cds3248	103	1	thiH	thiamin biosynthesis ThiGH complex subunit
cds3264	103	1	trmA	tRNA (uracil-5-)-methyltransferase
cds3269	103	1	argH	argininosuccinate lyase
cds3274	103	2	yijP	conserved inner membrane protein
cds3293	103	1	priA	primosome factor n'
cds3317	103	1	yiiM	conserved hypothetical protein
cds3425	103	1	rffA	TDP-4-oxo-6-deoxy-D-glucose transaminase
cds3438	103	2	rep	DNA helicase and single-stranded DNA-dependent ATPase
cds3515	103	4	dnaN	DNA polymerase III%2C beta subunit
cds3528	103	1	yidQ	conserved outer membrane protein
cds3697	103	3	yhjE	predicted transporter
cds3748	103	1	yhhS	predicted transporter
cds3765	103	1	livM	leucine/isoleucine/valine transporter subunit
cds4097	103	2	yjeF	predicted carbohydrate kinase
cds4100	103	1	mutL	methyl-directed mismatch repair protein
cds4138	103	3	cycA	D-alanine/D-serine/glycine transporter
cds4139	103	1	ytfE	predicted regulator of cell morphogenesis and cell wall metabolism
cds4141	103	2	ytfG	NAD(P)H
cds417	103	1	yajQ	predicted nucleotide binding protein
cds52	103	1	surA	peptidyl-prolyl cis-trans isomerase
cds712	103	1	sucA	2-oxoglutarate decarboxylase%2C thiamin-requiring
cds754	103	1	bioA	7%2C8-diaminopelargonic acid synthase%2C PLP-dependent
cds798	103	1	ybiR	predicted transporter
cds851	103	2	poxB	pyruvate dehydrogenase (pyruvate oxidase)%2C thiamin-dependent%2C FAD-binding
cds901	103	2	mukF	Involved in chromosome partioning%2C Ca2+ binding protein
cds908	103	2	ompF	outer membrane porin 1a (Ia%3Bb%3BF)
cds936	103	12	ompA	outer membrane protein A (3a%3BII*%3BG%3Bd)
cds952	103	1	hyaC	hydrogenase 1%2C b-type cytochrome subunit

## Sheet: Supplementary Table S9
Supplementary Table S9: Results of performance analyses showing number of cores used, wall clock time taken, and type of PhaME analysis completed
# Cores/threads	Wallclock time (seconds)	Analysis
1	4372.21	MinHash-Complete-Core-SNP
8	1566.68	MinHash-Complete-Core-SNP
16	1457.04	MinHash-Complete-Core-SNP
24	1425.75	MinHash-Complete-Core-SNP
32	1363.87	MinHash-Complete-Core-SNP
48	1322.55	MinHash-Complete-Core-SNP
1	5473.06	MinHash-Complete-Core-SNP-FastTree
8	2381.33	MinHash-Complete-Core-SNP-FastTree
16	2175.53	MinHash-Complete-Core-SNP-FastTree
1	100042	Complete-DB-Core-SNP
8	15515.4	Complete-DB-Core-SNP
16	9691.46	Complete-DB-Core-SNP
24	7215.89	Complete-DB-Core-SNP
32	6158.4	Complete-DB-Core-SNP
1	155271	Complete-Core-SNP-RAxML
24	63226.5	Complete-Core-SNP-RAxML-hyphy
32	54573.6	Complete-Core-SNP-RAxML-hyphy
48	44453.8	Complete-Core-SNP-RAxML-hyphy
1	14597.7	Complete-Reads-Core-SNP
8	10764.4	Complete-Reads-Core-SNP
16	10672.2	Complete-Reads-Core-SNP
